# Supplementary material for: Gene dosage compensation of rRNA transcript levels in Arabidopsis thaliana lines with reduced ribosomal gene copy number
Source: Plant Cell. 2021 Feb 2;33(4):1135–50. doi: 10.1093/plcell/koab020 (PMC8225240; doi:10.1093/plcell/koab020)
Supplement: koab020_Supplementary_Data [file koab020_supplementary_data.zip]

Archive with 6 entries (6 files):
- SuppTable1_Primers.pdf
- SuppFig2.pdf
- SuppFig1.pdf
- tpc.00486.2020-s02.xlsx
- tpc.00486.2020-s03.docx
- tpc.00486.2020-s04.pdf
