# Supplementary material for: Gene dosage compensation of rRNA transcript levels in Arabidopsis thaliana lines with reduced ribosomal gene copy number
Source: Plant Cell. 2021 Feb 2;33(4):1135–50. doi: 10.1093/plcell/koab020 (PMC8225240; doi:10.1093/plcell/koab020)
Supplement: koab020_Supplementary_Data [file koab020_supplementary_data.zip › tpc.00486.2020-s02.xlsx]

## Sheet: (A) DEG - 236 VS WT
Supplemental Data Set 1A. Lopez et al. (2021). Plant Cell . rDNA copy number reduction.
Significantly dysregulated transcripts in line 236 versus WT
target_id	pval	qval	b	se_b	mean_obs	var_obs	tech_var	sigma_sq	smooth_sigma_sq	final_sigma_sq
AT1G54040.2	0	0	-5.56883	0.118124	6.70405	7.15823	0.00853132	0.0153887	0.00396437	0.0153887
AT1G62480.1	0	0	1.87572	0.0423714	8.03871	0.693632	0.000445966	0.00168851	0.00263175	0.00263175
AT3G47350.1	0	0	8.81749	0.112008	4.56038	20.4469	0.000211777	0.000102918	0.0212952	0.0212952
AT1G28670.1	2.73146e-288	2.19261e-284	3.20102	0.0882174	5.93375	2.69709	0.00714928	0.00315629	0.00619183	0.00619183
AT3G26460.1	9.29528e-255	5.96924e-251	-2.44373	0.0716778	6.18828	1.86711	0.00353826	0.000915018	0.00526925	0.00526925
AT2G16586.1	2.96232e-212	1.58528e-208	1.54441	0.0496701	8.20755	0.538455	0.000337122	0.00389223	0.0025698	0.00389223
AT1G48750.1	1.71123e-203	7.84942e-200	-1.47284	0.0483877	7.33269	0.539422	0.000892452	0.00207169	0.00312132	0.00312132
AT3G58550.1	3.13145e-200	1.25685e-196	-1.91705	0.0634979	6.46776	0.707684	0.00199649	0.00491548	0.00446058	0.00491548
AT1G58848.1	2.04233e-192	7.28636e-189	7.25866	0.245312	3.63982	13.9103	0.00421049	-0.00131848	0.0989521	0.0989521
AT5G64100.1	4.5073e-192	1.44725e-188	1.22629	0.041481	8.12735	0.439218	0.000352899	0.000358299	0.00259682	0.00259682
AT1G66980.1	8.55161e-191	2.49621e-187	6.99916	0.237557	3.68855	14.2968	0.00614081	0.0117179	0.0906017	0.0906017
AT1G78460.1	1.95651e-180	5.23514e-177	1.75182	0.0611603	6.98533	0.703528	0.0013421	0.00507032	0.00352723	0.00507032
AT3G44430.1	1.36692e-156	3.37618e-153	7.00191	0.262636	3.54398	13.3018	0.00105219	-0.000109115	0.117195	0.117195
AT1G58807.1	1.93408e-155	4.14009e-152	6.95149	0.261721	3.55905	13.4081	0.00325988	-0.000201543	0.114165	0.114165
AT1G59124.2	1.93408e-155	4.14009e-152	6.95149	0.261721	3.55905	13.4081	0.00325988	-0.000201543	0.114165	0.114165
AT1G58270.1	2.20258e-155	4.42016e-152	2.27399	0.0856307	7.64981	1.27742	0.000965887	0.0116043	0.00285182	0.0116043
AT1G03090.1	1.16982e-149	2.20951e-146	7.55164	0.289831	3.50271	13.2689	0.0182075	0.00752192	0.125795	0.125795
AT1G02300.1	2.05982e-148	3.67437e-145	-1.59714	0.0615583	6.65761	0.590924	0.00151243	0.00498372	0.00405053	0.00498372
AT3G16450.3	2.87627e-144	4.86074e-141	7.54683	0.295083	3.73573	14.6106	0.0661742	0.0145526	0.0830957	0.0830957
AT1G52590.1	1.04037e-141	1.67026e-138	-2.00439	0.0790865	5.86338	0.961816	0.00421921	0.00169166	0.00650308	0.00650308
AT1G12080.2	9.35054e-141	1.4297e-137	1.19786	0.0474256	8.56824	0.4167	0.000234167	0.00362158	0.00249999	0.00362158
AT1G31910.2	1.01111e-138	1.47572e-135	1.53181	0.061097	6.94766	0.636802	0.0028202	0.000576221	0.00357896	0.00357896
AT3G26180.1	1.19474e-138	1.66791e-135	1.71215	0.0683081	6.19521	0.77321	0.00275178	0.00129768	0.00524706	0.00524706
AT1G54010.1	4.15127e-134	5.55388e-131	1.00783	0.0408938	8.21698	0.354973	0.000299907	0.00177189	0.0025669	0.0025669
AT1G63880.1	1.13844e-132	1.46217e-129	6.94828	0.28348	3.45934	12.7737	0.00244938	-0.00178422	0.135313	0.135313
AT1G27540.1	8.1285e-127	1.00384e-123	-2.26358	0.0944916	6.84702	1.56016	0.00623582	0.00907046	0.00372636	0.00907046
AT3G14650.1	5.23709e-116	6.22806e-113	1.15864	0.0506071	7.13982	0.443749	0.000982448	0.00340797	0.00333112	0.00340797
AT1G60710.1	3.02963e-113	3.47423e-110	1.12017	0.0495302	7.17791	0.36015	0.000918868	-0.000215928	0.00328669	0.00328669
AT2G37130.1	1.52291e-109	1.68617e-106	0.876831	0.039432	8.85725	0.149502	0.000162024	0.00127307	0.00250349	0.00250349
AT3G44310.3	2.09679e-108	2.2442e-105	0.885502	0.0400344	8.75655	0.355164	0.000251282	0.00144646	0.0024963	0.0024963
AT4G30280.1	8.01173e-106	8.29834e-103	1.12242	0.0513726	7.02425	0.258517	0.00104878	0.00124497	0.00347546	0.00347546
AT3G28290.1	6.24313e-104	6.07457e-101	7.05319	0.325801	4.93878	12.6073	0.0834678	0.0984972	0.0141192	0.0984972
AT3G28300.1	6.24313e-104	6.07457e-101	7.05319	0.325801	4.93878	12.6073	0.0834678	0.0984972	0.0141192	0.0984972
AT1G09530.6	4.19182e-102	3.95868e-99	6.71896	0.31318	3.35037	12.1141	0.00683714	-0.00343663	0.161303	0.161303
AT3G61010.1	3.11322e-100	2.85607e-97	6.80811	0.320341	3.30273	11.8483	0.00237533	0.00563511	0.173542	0.173542
AT2G42530.1	5.10809e-95	4.55599e-92	-0.971475	0.0469737	8.04328	0.294914	0.000358394	0.00342422	0.00262982	0.00342422
AT3G60620.1	2.23346e-94	1.93822e-91	6.47898	0.314361	3.32545	11.9959	0.00176754	0.000471035	0.167644	0.167644
AT1G07930.1	2.54187e-94	2.14781e-91	0.977522	0.047444	8.38121	0.288872	0.00133296	0.00229428	0.00252578	0.00252578
AT3G25770.1	3.04971e-94	2.51085e-91	-0.947393	0.0460014	7.45662	0.173699	0.000622182	0.00289543	0.00300546	0.00300546
AT1G49032.2	3.09979e-93	2.48828e-90	3.87755	0.189313	4.55579	3.54526	0.0400253	-0.0160103	0.0214136	0.0214136
AT1G05010.1	8.22197e-92	6.43901e-89	0.804328	0.0395792	9.0016	0.127402	0.000160373	0.00074222	0.00252508	0.00252508
AT5G25980.2	6.72615e-88	5.14214e-85	1.80743	0.0909406	6.38853	1.00967	0.00363904	0.0105384	0.00466502	0.0105384
AT3G46430.1	3.66839e-87	2.73926e-84	1.24621	0.0629735	6.34298	0.426028	0.00200503	0.00192325	0.00479324	0.00479324
AT2G01520.1	1.43408e-82	1.04652e-79	-0.89257	0.0463693	7.52903	0.351009	0.000605032	0.00308087	0.00294415	0.00308087
AT4G36880.1	1.94007e-82	1.3843e-79	1.8553	0.0964618	6.24887	0.678407	0.00253589	0.0134153	0.00507838	0.0134153
AT1G17200.1	3.35015e-82	2.33848e-79	0.915039	0.0476454	7.29628	0.167876	0.000733481	0.00033618	0.0031581	0.0031581
AT1G30970.1	2.71575e-81	1.85532e-78	6.51055	0.340935	3.22175	11.3544	0.00385239	-0.00209335	0.19541	0.19541
AT3G44670.2	2.09448e-80	1.40107e-77	6.66934	0.351217	3.23529	11.4575	0.0197942	0.000727342	0.191669	0.191669
AT3G43740.1	7.32723e-80	4.80143e-77	6.52137	0.344621	3.2019	11.2415	0.00264174	0.000961865	0.200953	0.200953
AT5G26270.1	8.24823e-80	5.29685e-77	-1.56325	0.082637	5.95711	0.620343	0.00403454	0.0076721	0.0060953	0.0076721
AT4G33010.1	2.04235e-79	1.28584e-76	-0.841128	0.0445767	9.81493	0.138551	5.39927e-05	0.00335243	0.00291901	0.00335243
AT1G19400.2	1.6156e-78	9.97599e-76	1.39194	0.0741986	6.42074	0.403146	0.00485869	-0.00038339	0.00457918	0.00457918
AT1G70890.1	5.25081e-78	3.1811e-75	0.774923	0.0414467	8.05761	0.127782	0.000320994	2.49071e-05	0.00262385	0.00262385
AT1G32080.1	2.49216e-77	1.48187e-74	-0.751035	0.0403487	8.28813	0.164083	0.000243955	0.000822348	0.00254693	0.00254693
AT1G76110.1	1.54653e-74	9.02862e-72	-1.41432	0.0774293	5.80229	0.399857	0.00347537	0.0049927	0.00680229	0.00680229
AT2G34080.1	5.73533e-70	3.28849e-67	1.66364	0.0940845	5.34209	0.538808	0.00562244	0.000549637	0.00955223	0.00955223
AT1G58983.1	1.007e-69	5.67258e-67	2.28984	0.129731	7.63336	1.53832	0.000884654	0.0279672	0.00286368	0.0279672
AT1G64950.1	2.56609e-69	1.4206e-66	2.32577	0.132164	6.01201	1.55287	0.00378634	0.0261575	0.00587987	0.0261575
AT1G69530.4	6.6927e-68	3.6423e-65	6.25888	0.359458	3.16	11.0202	0.00865242	-0.00236074	0.212851	0.212851
AT3G48320.1	8.16494e-68	4.36947e-65	-1.7992	0.103399	5.2453	0.647531	0.00800544	0.0019411	0.0103226	0.0103226
AT1G65310.1	9.39818e-68	4.94699e-65	2.26071	0.129981	6.51929	1.02106	0.00243255	0.0265306	0.004339	0.0265306
AT4G37410.1	7.93272e-67	4.10825e-64	-0.883999	0.0511874	8.25892	0.152344	0.00027714	0.00421454	0.00255473	0.00421454
AT1G51430.1	1.26184e-66	6.43118e-64	6.27256	0.363773	3.26127	10.2738	0.0422722	0.0686244	0.184581	0.184581
AT1G45165.1	1.28335e-66	6.43861e-64	2.89223	0.167743	4.48686	2.06731	0.0249034	0.00876416	0.0233325	0.0233325
AT3G19515.2	6.04887e-66	2.98805e-63	1.85425	0.108105	5.62682	0.921796	0.00583165	0.0142028	0.00780359	0.0142028
AT4G28080.1	6.46883e-66	3.14708e-63	-0.672219	0.0392003	8.99181	0.088603	0.00011108	0.000951561	0.00252319	0.00252319
AT1G75750.1	6.71023e-66	3.2158e-63	0.679702	0.0396415	8.5343	0.152875	0.000190891	0.000549188	0.00250303	0.00250303
AT3G16410.1	2.99839e-65	1.41581e-62	-2.25236	0.132034	6.46604	2.51406	0.00378013	0.026105	0.00446478	0.026105
AT1G64780.1	3.22113e-65	1.49895e-62	1.83501	0.107595	5.17909	0.84736	0.00889032	0.00689565	0.0109555	0.0109555
AT1G16390.1	3.31152e-65	1.51899e-62	2.34784	0.137678	5.22864	1.36325	0.00865268	0.0238418	0.0104724	0.0238418
AT1G78660.2	2.63671e-64	1.19242e-61	6.49464	0.383584	3.06251	10.4954	0.0106415	0.00270741	0.241592	0.241592
AT3G25980.1	4.40789e-64	1.96574e-61	3.26834	0.193379	3.98072	3.14575	0.0114543	-0.00108365	0.0526522	0.0526522
AT3G59780.1	9.67407e-63	4.25513e-60	-0.680279	0.0406912	8.28387	0.116625	0.000290429	0.00133334	0.00254804	0.00254804
AT1G51470.1	2.1217e-61	9.20615e-59	1.18603	0.0717368	6.07195	0.290659	0.00243117	0.00639084	0.00566029	0.00639084
AT3G05730.1	4.85333e-61	2.07781e-58	0.847662	0.0514262	8.77879	0.172983	0.000151199	0.00438249	0.00249733	0.00438249
AT3G14210.2	8.31174e-61	3.5116e-58	-1.23052	0.0748009	6.94655	0.561725	0.00504555	0.00454619	0.00358051	0.00454619
AT5G10730.1	7.32127e-59	3.05297e-56	1.68635	0.104243	5.1356	0.816422	0.00719594	-0.0030432	0.0114325	0.0114325
AT3G48310.1	1.14383e-58	4.7086e-56	-1.62519	0.100634	5.21618	0.552935	0.00677248	0.00506118	0.0105885	0.0105885
AT1G21110.1	1.32299e-58	5.3772e-56	-1.49547	0.092653	6.04659	0.4463	0.00324299	0.0114734	0.00575138	0.0114734
AT5G55050.1	3.81154e-58	1.52981e-55	1.02072	0.063497	6.35931	0.36304	0.00216547	0.000583842	0.0047463	0.0047463
AT1G79930.1	3.86141e-58	1.53069e-55	0.705195	0.0438709	7.69888	0.122025	0.000481687	0.0016727	0.00281772	0.00281772
AT4G25260.1	7.07281e-58	2.76952e-55	0.854682	0.0532951	6.83675	0.169064	0.00112695	0.0026172	0.00374225	0.00374225
AT1G66100.1	9.78078e-58	3.78375e-55	6.54367	0.408554	2.93848	9.94172	0.00332957	0.0116072	0.282813	0.282813
AT1G71340.1	1.54049e-57	5.88853e-55	1.48715	0.0930144	5.40618	0.554098	0.00571767	0.00821365	0.00911379	0.00911379
AT1G44575.1	3.55883e-55	1.34436e-52	-0.6301	0.0402732	9.49876	0.101978	7.36977e-05	0.00218623	0.00270676	0.00270676
AT5G66052.1	6.61446e-55	2.46958e-52	7.17456	0.459728	4.65074	13.0711	0.115817	0.246497	0.0191706	0.246497
AT1G47570.1	1.90946e-54	7.04723e-52	-1.30702	0.0841157	6.1342	0.535864	0.00668313	0.00512672	0.00544623	0.00544623
AT1G21120.1	1.01874e-53	3.71712e-51	-4.74362	0.307416	5.14011	4.52044	0.0276187	0.134389	0.0113805	0.134389
AT1G73330.1	5.24686e-53	1.89294e-50	1.53549	0.100198	7.80377	0.5235	0.000491184	0.0167197	0.00275116	0.0167197
AT3G62410.1	9.88368e-53	3.52617e-50	-0.6672	0.0436555	7.7033	0.0865163	0.000452359	0.00157458	0.00281474	0.00281474
AT5G15230.1	1.17577e-52	4.14866e-50	0.604455	0.0395794	9.2413	0.0774429	9.43093e-05	0.00136737	0.00259117	0.00259117
AT3G54050.2	1.56005e-52	5.44475e-50	-0.614456	0.0402829	9.11185	0.0832419	0.000231087	0.00218779	0.0025507	0.0025507
AT1G76930.2	3.10048e-52	1.07047e-49	1.05126	0.0691227	9.43118	0.22066	9.06078e-05	0.00810016	0.00267172	0.00810016
AT1G65540.1	3.15114e-52	1.07638e-49	6.02699	0.396316	3.03998	10.2585	0.0206141	0.0178896	0.248642	0.248642
AT3G55800.1	3.6964e-52	1.24934e-49	-0.604987	0.0398094	9.3149	0.0731291	9.74439e-05	-2.25673e-05	0.00261933	0.00261933
AT1G35680.1	4.77926e-52	1.59851e-49	-0.599341	0.0394816	8.63933	0.0730228	0.000176246	0.0011084	0.00249598	0.00249598
AT5G25280.2	5.08763e-52	1.68411e-49	0.618111	0.0407291	8.32574	0.103659	0.000306045	0.00125512	0.00253771	0.00253771
AT3G18890.1	5.47855e-52	1.79501e-49	-0.639774	0.04217	7.92647	0.110627	0.000364707	0.00138857	0.00268382	0.00268382
AT3G23050.1	8.15481e-52	2.64488e-49	0.810637	0.0535245	8.64439	0.137649	0.000265907	0.0046453	0.00249581	0.0046453
AT1G26945.1	3.04535e-51	9.77832e-49	0.966803	0.064204	6.24544	0.181081	0.00197753	0.00168209	0.00508902	0.00508902
AT3G25190.1	3.53144e-50	1.12268e-47	-1.13799	0.0763987	5.82987	0.421983	0.00334234	0.00151685	0.00666353	0.00666353
AT3G04550.1	4.26227e-50	1.34174e-47	-0.610949	0.0410506	8.14083	0.0848587	0.000296857	0.00170156	0.00259198	0.00259198
AT4G18970.1	4.40618e-50	1.37357e-47	0.635342	0.042696	7.85535	0.0966825	0.000403562	0.000748683	0.0027215	0.0027215
AT1G52870.2	6.61004e-50	2.04079e-47	-1.2105	0.0814962	7.06575	0.297339	0.00328113	0.00810453	0.00342197	0.00810453
AT1G16080.1	1.0658e-49	3.25921e-47	-0.738356	0.0498169	7.13715	0.107068	0.000920102	0.00116632	0.00333429	0.00333429
AT5G56910.1	1.41133e-49	4.27514e-47	3.4898	0.235757	4.15868	3.44685	0.057073	0.0161187	0.0382095	0.0382095
AT1G34340.1	1.67929e-49	5.0393e-47	1.18001	0.0797802	5.75553	0.400787	0.00385846	0.00431022	0.00705278	0.00705278
AT1G17220.1	2.11891e-49	6.29962e-47	-0.583168	0.0394695	8.78179	0.0774137	0.000173089	0.00150965	0.0024975	0.0024975
AT3G51730.1	2.68793e-49	7.91804e-47	0.628768	0.042602	8.21833	0.109603	0.000290702	0.00282061	0.00256649	0.00282061
AT3G21770.1	4.5646e-49	1.33241e-46	0.873624	0.0593359	6.45331	0.150542	0.00153934	0.00190513	0.00449623	0.00449623
AT3G48200.1	5.32033e-49	1.53901e-46	-0.712525	0.0484283	7.32843	0.0998548	0.000612731	0.00340778	0.00312555	0.00340778
AT1G74730.1	9.99288e-49	2.86483e-46	-0.623096	0.0424734	7.88995	0.106925	0.00038984	0.00139449	0.00270271	0.00270271
AT3G01345.1	1.22454e-47	3.47953e-45	8.13582	0.561119	4.81578	18.5636	0.0199483	0.519803	0.0160464	0.519803
AT1G12240.1	1.57181e-47	4.42712e-45	0.695398	0.0480177	7.72207	0.0961861	0.000456555	0.00349607	0.00280226	0.00349607
AT3G04790.1	3.39658e-47	9.48354e-45	-0.580618	0.0402395	8.37021	0.0717346	0.000247812	0.00153722	0.00252799	0.00252799
AT1G03880.1	3.54323e-47	9.80772e-45	5.9286	0.410962	3.46901	8.37821	0.156377	-0.0203849	0.133148	0.133148
AT1G07960.3	5.45945e-47	1.49827e-44	6.13014	0.425814	2.89125	9.5761	0.0107247	0.0443861	0.300105	0.300105
AT4G28660.1	3.44714e-46	9.38003e-44	-0.682334	0.0478216	7.27365	0.121431	0.000738805	0.00177608	0.0031816	0.0031816
AT1G75460.1	2.95287e-45	7.96754e-43	-0.587907	0.0416431	8.04268	0.0765655	0.000342754	0.000838056	0.00263007	0.00263007
AT5G59690.1	5.4558e-45	1.45984e-42	1.84889	0.131366	6.71273	0.97498	0.00176644	0.0278168	0.00394879	0.0278168
AT5G62300.1	6.85152e-45	1.81814e-42	4.76246	0.338765	5.63331	6.2518	0.188968	-0.156567	0.00776626	0.00776626
AT3G16670.1	2.43134e-44	6.39902e-42	0.995474	0.0712663	6.06823	0.289935	0.00303314	0.0012909	0.00567352	0.00567352
AT3G46030.1	2.64111e-44	6.89458e-42	0.715314	0.0512312	7.19902	0.154401	0.000821913	0.00367746	0.00326272	0.00367746
AT3G22060.1	2.72038e-44	7.04425e-42	-1.09415	0.0783756	5.81233	0.664215	0.00377938	0.00613445	0.00675104	0.00675104
AT1G10380.1	8.88725e-44	2.26477e-41	-0.946553	0.0682164	6.15265	0.222959	0.00259238	-0.000399587	0.00538501	0.00538501
AT1G23290.1	8.87397e-44	2.26477e-41	0.928032	0.0668811	7.07992	0.25141	0.00104109	0.00662706	0.00340413	0.00662706
AT3G53710.1	1.17692e-43	2.97557e-41	1.25953	0.090904	6.51876	0.373555	0.00982586	-0.00415552	0.00434022	0.00434022
AT1G12250.1	4.63837e-43	1.16354e-40	-0.840964	0.0611309	6.65649	0.13829	0.00235359	-0.000821412	0.00405268	0.00405268
AT2G28900.1	6.61819e-43	1.64731e-40	-0.540431	0.0393583	8.86757	0.061468	0.000150974	0.000728601	0.00250459	0.00250459
AT1G49140.1	7.98244e-43	1.9716e-40	0.704168	0.0513338	6.97736	0.123984	0.00097938	0.00339571	0.00353803	0.00353803
AT3G47070.1	9.55425e-43	2.34181e-40	-0.568912	0.0415131	8.0432	0.0946739	0.000324439	0.00245263	0.00262985	0.00262985
AT1G49240.1	1.30605e-42	3.17698e-40	0.579095	0.0423262	8.9899	0.0834251	0.000136367	0.00293479	0.00252283	0.00293479
AT3G16770.1	1.54775e-42	3.7366e-40	0.577878	0.0422755	7.94778	0.136174	0.000390549	0.000853944	0.00267325	0.00267325
AT5G38430.2	1.61883e-42	3.87902e-40	-0.565835	0.0414044	9.74898	0.103425	7.10202e-05	5.38716e-05	0.00286782	0.00286782
AT1G23330.1	2.76036e-42	6.56536e-40	-1.03802	0.0761727	5.92539	0.24096	0.00371961	0.000714476	0.00622715	0.00622715
AT1G61180.1	3.42343e-42	8.08258e-40	2.37338	0.174366	5.39144	1.34037	0.0429097	-0.0135269	0.00921071	0.00921071
AT3G61430.2	3.74547e-42	8.77833e-40	0.542676	0.0398883	9.32246	0.0678649	0.000105121	0.000488401	0.00262244	0.00262244
AT3G29320.1	5.0688e-42	1.17938e-39	-0.59023	0.0434544	9.07621	0.0720645	0.000105757	0.0031313	0.00254154	0.0031313
AT1G01320.3	1.12076e-41	2.58895e-39	-0.539156	0.0398651	8.52345	0.0572486	0.000220231	0.00160366	0.00250415	0.00250415
AT3G01470.1	1.41903e-41	3.25455e-39	0.558664	0.0413606	8.07173	0.0608444	0.000314512	0.000674988	0.00261811	0.00261811
AT2G33790.1	1.8222e-41	4.14957e-39	-0.912729	0.067666	6.12179	0.228917	0.00236126	0.00185141	0.00548793	0.00548793
AT2G21140.1	2.36874e-41	5.35618e-39	1.29834	0.0963918	6.64759	0.383264	0.00150407	0.014424	0.00406979	0.014424
AT1G80280.1	2.39775e-41	5.38387e-39	0.819019	0.0608101	6.40668	0.132307	0.00172301	0.0023933	0.00461619	0.00461619
AT1G06630.1	3.06051e-41	6.82431e-39	6.04026	0.449075	2.79299	9.04929	0.00665966	0.00836965	0.339058	0.339058
AT5G65020.1	4.80559e-41	1.06416e-38	0.853593	0.0636201	7.35384	0.144189	0.000751458	0.00618714	0.00310054	0.00618714
AT3G61010.2	6.01224e-41	1.32224e-38	5.90048	0.440321	2.82258	9.16564	0.00547307	0.0057394	0.326896	0.326896
AT3G11170.1	8.63161e-41	1.88539e-38	-0.548184	0.0409901	8.16897	0.0598797	0.000298064	0.00201607	0.00258226	0.00258226
AT1G09420.1	9.58642e-41	2.0798e-38	-1.27761	0.0955882	6.00403	0.622014	0.00467716	0.0109865	0.00591025	0.0109865
AT5G06290.1	3.83822e-40	8.27124e-38	-0.559254	0.0421692	7.96572	0.0739415	0.000383814	0.000240471	0.0026646	0.0026646
AT1G15980.1	1.28014e-39	2.74028e-37	-0.640385	0.048619	8.0212	0.112434	0.000349546	0.00370269	0.00263929	0.00370269
AT1G20610.1	3.07893e-39	6.5471e-37	-1.13117	0.0863156	5.56607	0.304657	0.00462027	-0.00310084	0.0081518	0.0081518
AT1G14150.1	3.62335e-39	7.65409e-37	-0.685883	0.0523866	6.99047	0.103819	0.00118431	0.00263428	0.0035203	0.0035203
AT1G12850.1	7.09268e-39	1.48849e-36	0.708399	0.0543183	6.75012	0.124504	0.00117449	0.00275932	0.00388347	0.00388347
AT3G14415.1	8.27521e-39	1.72538e-36	-0.519502	0.0398701	9.35807	0.0570057	8.74387e-05	0.00220809	0.00263764	0.00263764
AT3G47680.1	1.79973e-38	3.72823e-36	5.77032	0.444882	3.44516	8.88955	0.0890989	0.250192	0.138528	0.250192
AT5G42270.1	1.83683e-38	3.7807e-36	-0.51261	0.0395261	9.18821	0.0586804	0.000105058	0.000359035	0.00257319	0.00257319
AT1G11545.1	2.24814e-38	4.5978e-36	0.608105	0.0469456	7.36313	0.102519	0.000686553	8.65826e-05	0.00309155	0.00309155
AT3G27690.1	6.61815e-38	1.34495e-35	-0.521036	0.0404837	9.55339	0.0698325	7.19647e-05	0.000146765	0.00273763	0.00273763
AT3G25900.1	8.14725e-38	1.64528e-35	1.00837	0.0784466	5.86204	0.200815	0.00404017	0.00506659	0.00650933	0.00650933
AT3G16740.1	1.72525e-37	3.46224e-35	1.06698	0.0833837	5.73481	0.257222	0.00323497	0.00868418	0.00717047	0.00868418
AT1G59750.4	2.25773e-37	4.50269e-35	5.79757	0.453817	2.82129	9.16335	0.0256389	-0.0103812	0.327418	0.327418
AT3G26280.1	3.63924e-37	7.2131e-35	1.22119	0.0958701	5.72181	0.362071	0.00697234	0.00878379	0.00724651	0.00878379
AT1G61590.1	4.22373e-37	8.32023e-35	0.796008	0.0625483	6.29048	0.125967	0.00175618	0.00190971	0.0049506	0.0049506
AT3G27850.1	5.06644e-37	9.91942e-35	-0.537566	0.0422878	8.83251	0.0577546	0.000147999	0.00291758	0.00250113	0.00291758
AT4G15160.1	7.22392e-37	1.40577e-34	0.978522	0.0771442	7.03525	0.617238	0.00123841	0.00896371	0.00346111	0.00896371
AT4G02530.2	7.8399e-37	1.51645e-34	-0.580409	0.0457811	7.69982	0.101925	0.000775907	0.00278863	0.00281708	0.00281708
AT3G50480.1	1.13776e-36	2.18757e-34	5.77504	0.456573	2.75878	8.83088	0.00376803	0.00143665	0.35359	0.35359
AT3G24430.1	1.34367e-36	2.56809e-34	-0.573943	0.0454227	7.53583	0.0915957	0.000598331	0.00162044	0.00293863	0.00293863
AT5G59520.1	2.08661e-36	3.96444e-34	-0.72522	0.0575529	7.02938	0.12829	0.000907482	0.0047708	0.00346876	0.0047708
AT1G59700.1	3.39523e-36	6.4128e-34	1.22368	0.0974076	5.28636	0.449859	0.00628889	-0.00229567	0.00997667	0.00997667
AT3G47965.1	3.6555e-36	6.864e-34	3.02073	0.240568	4.51661	2.17199	0.0304322	0.0687788	0.0224699	0.0687788
AT3G44010.2	3.74816e-36	6.99707e-34	0.996442	0.0793683	6.88888	0.285815	0.00116819	0.00963067	0.00366329	0.00963067
AT1G10370.1	4.75932e-36	8.83336e-34	-1.09495	0.0873463	5.51346	0.231735	0.00462278	-0.00118906	0.00845616	0.00845616
AT4G09650.1	7.19745e-36	1.32818e-33	-0.580668	0.0464426	9.40177	0.0806425	8.93383e-05	0.00360824	0.00265754	0.00360824
AT1G31850.1	1.13643e-35	2.08512e-33	2.32026	0.186119	5.42235	1.58625	0.0503736	-0.028642	0.00900963	0.00900963
AT4G38970.1	1.97092e-35	3.5957e-33	-0.568711	0.0457804	10.3892	0.0708615	4.52342e-05	0.000178169	0.00354765	0.00354765
AT3G56210.2	2.0108e-35	3.64774e-33	1.20874	0.0973142	5.73349	0.345777	0.00905631	-0.000417522	0.00717807	0.00717807
AT1G22530.1	2.14593e-35	3.87099e-33	0.490536	0.0395091	8.73263	0.0810727	0.000180416	0.000999298	0.00249553	0.00249553
AT3G07010.1	2.2758e-35	4.08233e-33	0.557294	0.044903	7.53456	0.0609895	0.000516817	0.00077967	0.00293966	0.00293966
AT4G24510.1	3.04233e-35	5.42701e-33	0.581587	0.0469483	7.3664	0.0673601	0.000690133	-1.55054e-05	0.0030884	0.0030884
AT5G07000.1	3.70567e-35	6.57281e-33	0.883413	0.0714043	6.20218	0.155491	0.00201649	0.00672393	0.00522486	0.00672393
AT5G21430.1	3.7256e-35	6.57281e-33	-0.615453	0.0497474	7.17842	0.0819907	0.000819247	0.00342328	0.00328611	0.00342328
AT1G72150.1	3.76335e-35	6.60314e-33	0.609602	0.0492777	9.82806	0.0740277	5.4401e-05	0.00410839	0.00292966	0.00410839
AT1G64770.1	5.05032e-35	8.81308e-33	-0.885468	0.0717147	6.71027	0.188866	0.00145146	0.0073651	0.00395319	0.0073651
AT3G46900.1	9.75411e-35	1.69294e-32	-1.20923	0.0983589	5.25843	0.284821	0.00637633	0.00171436	0.0102085	0.0102085
AT1G01470.1	1.37752e-34	2.37801e-32	0.584393	0.0476429	7.26402	0.093324	0.000699423	0.00134597	0.00319175	0.00319175
AT1G65370.1	2.08142e-34	3.57392e-32	4.04441	0.330625	3.81649	3.93796	0.11586	-0.0925531	0.0715341	0.0715341
AT5G03200.1	2.11637e-34	3.6146e-32	4.42324	0.361634	4.18847	5.14864	0.104809	0.119384	0.036311	0.119384
AT1G47600.1	2.27492e-34	3.86484e-32	0.80771	0.0660683	6.19452	0.198935	0.00223362	0.00236343	0.00524926	0.00524926
AT1G28660.1	2.39839e-34	4.05315e-32	0.677256	0.0554169	6.67109	0.0917185	0.00123961	0.00364891	0.00402502	0.00402502
AT2G39730.1	2.46587e-34	4.14537e-32	-0.582145	0.0476432	10.546	0.0672405	0.000104328	0.00122082	0.00378689	0.00378689
AT5G38520.1	2.60687e-34	4.35959e-32	-0.607075	0.0497019	7.49681	0.110953	0.0012639	0.0013833	0.00297087	0.00297087
AT3G57470.4	2.63165e-34	4.37821e-32	6.73326	0.551294	3.32153	11.9613	0.352361	-0.325154	0.168653	0.168653
AT1G52905.1	2.78484e-34	4.60919e-32	5.50012	0.450499	2.90891	8.29623	0.0543795	0.0783518	0.293534	0.293534
AT4G30650.1	2.9216e-34	4.81075e-32	-0.50542	0.0414107	8.07039	0.0658719	0.000321087	0.00161614	0.00261865	0.00261865
AT3G26060.1	3.51743e-34	5.76231e-32	-0.580973	0.0476601	8.75178	0.0723811	0.000220194	0.00367377	0.00249611	0.00367377
AT3G44190.1	4.28044e-34	6.97668e-32	-0.636441	0.052279	6.91015	0.100052	0.00105307	0.00347531	0.00363224	0.00363224
AT3G22750.1	8.55122e-34	1.38672e-31	-1.24691	0.102903	5.12598	0.400764	0.00660716	0.0105826	0.0115456	0.0115456
AT1G12390.1	1.10785e-33	1.78754e-31	2.61556	0.216232	4.4795	1.74409	0.0244797	0.0556742	0.0235548	0.0556742
AT1G12860.1	1.81516e-33	2.91415e-31	-0.796044	0.0660318	7.10952	0.139805	0.00175131	0.00572332	0.00336757	0.00572332
AT5G63020.1	2.38421e-33	3.80869e-31	2.24961	0.186953	5.3767	1.39248	0.0086517	0.0512653	0.00930987	0.0512653
AT1G15880.1	2.76078e-33	4.38841e-31	0.774587	0.0644369	6.27979	0.115447	0.00213468	-0.000666059	0.00498323	0.00498323
AT3G18320.1	2.97111e-33	4.69948e-31	2.72251	0.226597	4.10749	1.87312	0.0462227	0.0228622	0.0417993	0.0417993
AT5G58330.1	3.7827e-33	5.95385e-31	-0.51578	0.0430003	8.19524	0.06043	0.000596091	0.00224093	0.00257367	0.00257367
AT4G39710.3	4.30451e-33	6.74213e-31	-0.764504	0.0637931	6.59338	0.159166	0.00279824	0.00408451	0.00417815	0.00417815
AT3G50440.1	5.83998e-33	9.10272e-31	1.32359	0.110679	5.91404	0.486379	0.00372488	0.0172748	0.00627577	0.0172748
AT3G45960.2	6.25644e-33	9.70474e-31	-2.4647	0.206198	4.46738	1.86786	0.0489589	0.0109714	0.0239285	0.0239285
AT1G45474.1	7.15188e-33	1.10404e-30	-0.752998	0.0630548	7.24304	0.11514	0.00360165	0.00200229	0.00321419	0.00321419
AT5G51820.1	7.74662e-33	1.19013e-30	-0.498337	0.0417531	7.99731	0.0618875	0.000338633	0.00175985	0.00264992	0.00264992
AT4G29060.1	8.7126e-33	1.33216e-30	-0.470191	0.0394273	8.75875	0.0801294	0.000168489	0.00220524	0.00249639	0.00249639
AT1G42970.1	9.10096e-33	1.38494e-30	-0.523184	0.0438842	10.0382	0.0561548	3.84717e-05	0.00326295	0.00312212	0.00326295
AT1G12350.1	1.11622e-32	1.6906e-30	-0.825122	0.0693095	6.13404	0.187303	0.00278836	0.00147079	0.00544675	0.00544675
AT1G31190.1	1.3311e-32	2.00658e-30	-0.6587	0.0553986	6.66411	0.0859154	0.00122296	0.000558777	0.00403819	0.00403819
AT3G21600.1	1.50029e-32	2.25106e-30	5.57219	0.469032	2.73248	8.73647	0.0120163	0.0283661	0.365111	0.365111
AT1G06645.1	1.9958e-32	2.98061e-30	-1.05135	0.0886739	5.53236	0.225806	0.00513344	0.000257403	0.00834611	0.00834611
AT4G04020.1	2.18895e-32	3.25394e-30	-0.609862	0.0514714	6.98396	0.082227	0.00101258	-2.60979e-06	0.00352908	0.00352908
AT1G64720.1	2.38054e-32	3.52243e-30	0.507882	0.0428899	10.0215	0.0508765	4.82508e-05	0.000771666	0.00310525	0.00310525
AT1G18980.1	3.00531e-32	4.42648e-30	-0.804723	0.0680701	6.12816	0.212976	0.00247674	0.00112075	0.00546646	0.00546646
AT5G28500.1	3.24978e-32	4.76471e-30	-0.498426	0.0421844	7.92025	0.0748035	0.000363636	5.39063e-05	0.00268697	0.00268697
AT3G45290.1	5.39765e-32	7.87787e-30	2.93922	0.249664	3.90226	1.9192	0.0459165	-0.0175702	0.0609388	0.0609388
AT3G26744.1	5.60113e-32	8.13787e-30	-1.53998	0.130844	6.05726	0.567318	0.0187878	0.0105612	0.00571276	0.0105612
AT5G63650.1	6.05933e-32	8.76391e-30	1.33528	0.113516	5.49714	0.358904	0.00454087	0.017549	0.00855217	0.017549
AT5G58120.1	9.31864e-32	1.34176e-29	-2.02978	0.173093	4.32555	1.04557	0.0221879	0.0127075	0.0291742	0.0291742
AT1G54780.1	1.14927e-31	1.64741e-29	-0.461013	0.0393733	8.98931	0.0552493	0.000134862	0.00159689	0.00252272	0.00252272
AT1G10760.3	1.28759e-31	1.83748e-29	-0.607731	0.0519467	9.44749	0.0739482	0.000506297	0.00411963	0.00267986	0.00411963
AT3G26900.1	1.41591e-31	2.01166e-29	-0.952743	0.0814932	6.44722	0.20771	0.00687336	0.00191497	0.00451145	0.00451145
AT4G27140.1	2.0354e-31	2.87906e-29	3.72929	0.31983	3.80482	3.65815	0.10225	0.0358397	0.0731068	0.0731068
AT1G29440.1	3.19517e-31	4.49973e-29	1.76243	0.15165	4.47145	0.814978	0.0156225	0.0101759	0.0238019	0.0238019
AT1G53430.1	3.2464e-31	4.55191e-29	-0.592196	0.0509618	6.98227	0.0705686	0.000920816	0.00247351	0.00353136	0.00353136
AT2G22170.1	4.20448e-31	5.86964e-29	0.470556	0.0405712	8.16667	0.0782939	0.00023872	0.00150022	0.00258303	0.00258303
AT3G15670.1	4.62267e-31	6.42551e-29	0.819711	0.0707247	5.99561	0.137421	0.00263217	0.00504302	0.00594266	0.00594266
AT3G26380.1	4.92425e-31	6.81521e-29	0.957812	0.0826787	5.87518	0.260103	0.00526992	0.00242276	0.00644854	0.00644854
AT2G42540.2	5.02283e-31	6.92181e-29	-1.63194	0.14089	6.94513	0.746161	0.00182672	0.0322018	0.0035825	0.0322018
AT5G56380.1	5.34105e-31	7.32888e-29	5.69325	0.491739	2.66195	8.40315	0.0169992	0.057589	0.397527	0.397527
AT1G43670.1	6.60467e-31	9.02423e-29	-0.454247	0.0392962	8.64956	0.0405703	0.000151528	0.00143009	0.00249566	0.00249566
AT1G67700.2	7.91655e-31	1.07709e-28	-0.60472	0.0523839	7.90959	0.0780395	0.0010061	0.00369803	0.00269243	0.00369803
AT3G16850.1	1.21685e-30	1.6486e-28	0.49299	0.0428428	7.82925	0.0467693	0.000410323	-0.000245951	0.00273626	0.00273626
AT3G23810.1	1.25379e-30	1.6915e-28	-0.480664	0.0417809	8.0201	0.119611	0.000352762	0.00199121	0.00263977	0.00263977
AT1G13420.1	1.43109e-30	1.92262e-28	1.28417	0.111735	5.06319	0.509127	0.00733825	0.0140642	0.0123584	0.0140642
AT3G21670.1	1.46261e-30	1.95679e-28	-0.754938	0.0656977	6.23943	0.137321	0.0022915	0.00363702	0.00510769	0.00510769
AT4G38420.1	1.7165e-30	2.28693e-28	0.891339	0.0776613	5.99814	0.168801	0.00393204	0.00640731	0.00593289	0.00640731
AT2G19880.2	1.85361e-30	2.4594e-28	-1.97823	0.172461	5.32865	1.0077	0.0413373	0.00317591	0.00965035	0.00965035
AT2G04570.1	1.8652e-30	2.4646e-28	0.728328	0.0634982	6.32016	0.105528	0.00205139	0.00162272	0.00486065	0.00486065
AT1G70760.1	2.096e-30	2.75822e-28	-0.488756	0.042649	7.83822	0.0488364	0.000387059	0.00200975	0.00273113	0.00273113
AT3G45300.1	3.39211e-30	4.44561e-28	1.04466	0.0914905	7.33385	0.238592	0.000687328	0.0136621	0.00312017	0.0136621
AT1G72930.1	4.45037e-30	5.80882e-28	-1.40176	0.12302	5.51465	0.399502	0.00576771	0.020176	0.00844917	0.020176
AT5G23010.1	8.17299e-30	1.06246e-27	1.52121	0.134127	5.55674	0.885588	0.0100379	0.0208024	0.0082054	0.0208024
AT1G15290.1	9.86847e-30	1.27769e-27	-0.624961	0.0551842	7.2225	0.0752685	0.00198392	-0.000968885	0.00323659	0.00323659
AT3G05020.1	1.32853e-29	1.71316e-27	0.571655	0.0505938	7.00481	0.0806495	0.000887002	0.0025143	0.00350111	0.00350111
AT4G37930.1	1.44402e-29	1.85464e-27	-0.515826	0.0456823	10.3874	0.0582128	3.24669e-05	0.00299849	0.00354503	0.00354503
AT5G13630.1	1.60941e-29	2.05882e-27	-0.48403	0.0429027	10.0244	0.0826413	4.71931e-05	0.00211329	0.00310819	0.00310819
AT3G01690.1	2.28277e-29	2.90864e-27	0.458416	0.0407435	8.23201	0.045163	0.000283367	0.0012021	0.0025624	0.0025624
AT4G27170.1	2.39925e-29	3.04496e-27	5.10932	0.454288	3.23755	6.3989	0.114548	0.239242	0.191048	0.239242
AT3G45010.1	2.73618e-29	3.4589e-27	0.571662	0.050881	6.98176	0.0669467	0.000906005	0.000808979	0.00353206	0.00353206
AT1G51090.1	2.75643e-29	3.47084e-27	-1.11	0.0988014	5.76449	0.268631	0.00365096	0.0130834	0.00700321	0.0130834
AT3G04870.4	4.27836e-29	5.34529e-27	6.08905	0.543873	3.10268	10.8103	0.277594	-0.149118	0.229487	0.229487
AT5G66030.3	4.27601e-29	5.34529e-27	5.67636	0.507009	2.63044	8.19911	0.0279355	-0.0225719	0.412735	0.412735
AT1G32060.1	4.81814e-29	5.99634e-27	-0.4829	0.0431731	10.069	0.0457871	4.13091e-05	0.00171957	0.00315398	0.00315398
AT3G01500.3	5.08908e-29	6.30908e-27	-0.487615	0.0436136	9.99532	0.0489449	0.000181433	0.00220075	0.00307939	0.00307939
AT2G28190.1	1.42906e-28	1.76484e-26	-0.76031	0.0685684	6.30392	0.116405	0.00178982	0.00627012	0.00490973	0.00627012
AT1G07750.1	1.73427e-28	2.13355e-26	0.616112	0.0556509	6.94652	0.0816377	0.00106267	0.00424651	0.00358056	0.00424651
AT1G66060.1	1.9878e-28	2.43612e-26	-2.06217	0.186473	4.21157	1.41963	0.0246801	0.0217972	0.0349294	0.0349294
AT4G04460.1	2.29748e-28	2.80494e-26	0.942289	0.0853075	5.72321	0.220185	0.00453646	0.00793903	0.00723827	0.00793903
AT5G63600.1	2.57053e-28	3.1264e-26	-0.721138	0.0653459	7.11916	0.123802	0.000858671	0.00646148	0.00335586	0.00646148
AT1G65190.1	3.36184e-28	4.0734e-26	1.53819	0.139689	4.84305	0.863544	0.0119647	0.021486	0.0155968	0.021486
AT1G62750.1	4.06656e-28	4.90876e-26	-0.436718	0.0397219	8.58941	0.0571037	0.00020639	0.000374632	0.00249846	0.00249846
AT1G60550.1	4.49536e-28	5.40605e-26	-0.534263	0.0486342	7.17631	0.0569028	0.000766254	0.00227197	0.00328852	0.00328852
AT1G75960.1	4.61337e-28	5.52726e-26	1.25908	0.114639	4.98293	0.4914	0.0090507	0.0107394	0.0134786	0.0134786
AT5G26270.2	4.95362e-28	5.91286e-26	-1.60968	0.146647	4.68914	0.703204	0.0184969	0.00721759	0.0183692	0.0183692
AT4G08300.1	5.16927e-28	6.14741e-26	1.3075	0.119159	4.86987	0.3443	0.00917258	0.00356869	0.0151683	0.0151683
AT3G19710.1	5.37999e-28	6.37439e-26	2.03042	0.185104	4.55736	1.2977	0.0184674	0.0402698	0.0213729	0.0402698
AT3G59220.1	7.1213e-28	8.40654e-26	0.780386	0.071309	5.97012	0.118528	0.00267422	0.000525044	0.00604287	0.00604287
AT3G49960.1	9.05618e-28	1.06515e-25	1.00158	0.0917041	5.38328	0.316158	0.00515123	0.00768063	0.00926529	0.00926529
AT3G16450.1	9.4357e-28	1.10573e-25	-0.794401	0.0727594	8.19927	0.215407	0.00493157	0.00414374	0.00257239	0.00414374
AT2G36145.1	1.22579e-27	1.43123e-25	-0.589772	0.0541353	6.73277	0.0706065	0.00111051	0.00177117	0.00391344	0.00391344
AT4G26530.1	1.43124e-27	1.66506e-25	-0.467955	0.0430094	8.99511	0.0482218	0.000647283	0.00154693	0.00252382	0.00252382
AT1G24240.1	1.64415e-27	1.90585e-25	1.28181	0.117947	4.88911	0.455214	0.00897995	-0.000579513	0.0148684	0.0148684
AT4G04330.1	1.69648e-27	1.95943e-25	-0.462545	0.0425729	7.83302	0.044447	0.000372971	0.000860672	0.00273409	0.00273409
AT1G35580.2	1.78786e-27	2.05758e-25	0.821899	0.0756814	7.78266	0.136346	0.00387884	0.00594004	0.00276387	0.00594004
AT3G08930.1	1.83399e-27	2.10312e-25	0.487627	0.0449109	7.54684	0.0485105	0.00052792	0.00168925	0.00292977	0.00292977
AT3G16250.1	1.99471e-27	2.27929e-25	-0.604458	0.0557105	7.11373	0.102553	0.000882691	0.00443787	0.00336245	0.00443787
AT1G04420.1	2.17659e-27	2.47831e-25	-0.490623	0.0452521	7.49194	0.0522138	0.000535445	0.000814743	0.00297498	0.00297498
AT2G36320.1	2.43572e-27	2.76355e-25	0.448771	0.0414312	8.05626	0.0742936	0.000318239	0.00176561	0.00262441	0.00262441
AT5G25460.1	3.29637e-27	3.72687e-25	0.44008	0.0407332	9.62774	0.0393863	6.0897e-05	0.00084895	0.00278343	0.00278343
AT1G60810.1	5.07653e-27	5.71565e-25	0.681773	0.0633367	6.39787	0.0923058	0.00223718	0.00110076	0.00463974	0.00463974
AT5G23060.1	5.09102e-27	5.71565e-25	-0.449193	0.041731	8.06183	0.0552024	0.000363273	0.000108423	0.00262212	0.00262212
AT3G28345.1	5.11516e-27	5.72274e-25	-0.891895	0.0828624	7.47621	0.160737	0.000597191	0.0111734	0.00298842	0.0111734
AT3G25480.1	5.68928e-27	6.34296e-25	-0.675838	0.0628466	6.31186	0.0975494	0.00188523	0.00156118	0.00488568	0.00488568
AT1G14345.1	6.93423e-27	7.70419e-25	-0.649897	0.0605372	7.51179	0.0989707	0.000596642	0.0056858	0.00295834	0.0056858
AT1G60000.1	8.59185e-27	9.51295e-25	-0.565412	0.0527649	6.86828	0.0692151	0.0010788	0.00267618	0.003694	0.003694
AT1G20620.6	1.02909e-26	1.1355e-24	5.52557	0.516458	2.57198	7.91961	0.0150892	0.00785999	0.442161	0.442161
AT1G74070.1	1.07482e-26	1.18189e-24	-0.608288	0.0568762	6.61997	0.097097	0.00142148	0.00128657	0.00412407	0.00412407
AT3G29575.4	1.26047e-26	1.38131e-24	5.68949	0.532715	2.5738	8.00016	0.0452689	0.024653	0.441221	0.441221
AT1G29090.1	1.39036e-26	1.51847e-24	2.09194	0.196038	5.89291	1.0019	0.00397456	0.0619072	0.00636849	0.0619072
AT3G46845.1	1.41125e-26	1.53606e-24	4.18008	0.391772	3.54875	4.59242	0.146888	0.069763	0.11623	0.11623
AT1G21350.3	1.80279e-26	1.95561e-24	-0.674184	0.0633221	6.33895	0.0942816	0.00206879	0.00299265	0.00480496	0.00480496
AT1G09390.1	1.85505e-26	2.00551e-24	0.855085	0.0803332	5.68087	0.210788	0.00357324	-0.00115256	0.00748976	0.00748976
AT3G26570.2	1.92933e-26	2.07882e-24	-0.520027	0.048872	7.56942	0.0586594	0.00118261	0.00108009	0.00291192	0.00291192
AT4G33550.2	1.99421e-26	2.14154e-24	-0.546418	0.0513672	6.97855	0.0607786	0.000986874	0.00328405	0.00353642	0.00353642
AT2G39730.2	2.23982e-26	2.39727e-24	-0.52519	0.0494219	10.7321	0.0559469	7.04166e-05	0.00212841	0.00411676	0.00411676
AT1G52730.2	2.55155e-26	2.72185e-24	5.41742	0.51038	2.63904	8.25502	0.0380083	-0.0150496	0.408541	0.408541
AT3G53710.2	2.63254e-26	2.79895e-24	5.52139	0.520317	2.60084	7.85519	0.0366671	0.0126778	0.427441	0.427441
AT5G16715.1	4.16954e-26	4.41848e-24	-0.587496	0.0555891	6.97398	0.0732532	0.000927589	0.00436981	0.00354264	0.00436981
AT2G46750.1	4.40947e-26	4.65736e-24	-1.10438	0.104548	5.12821	0.267637	0.00721862	-0.00338076	0.0115192	0.0115192
AT5G13650.1	4.71276e-26	4.96137e-24	-0.70032	0.0663367	7.61191	0.102821	0.00402201	0.00352181	0.00287949	0.00352181
AT1G21000.1	4.7394e-26	4.97311e-24	0.694908	0.0658274	6.63698	0.13082	0.00221006	0.00521836	0.00409042	0.00521836
AT3G23590.1	5.02948e-26	5.26031e-24	0.645483	0.0611778	6.36679	0.146047	0.00169092	-0.000560843	0.00472517	0.00472517
AT5G02120.1	6.89193e-26	7.18483e-24	-0.525501	0.0499465	7.29813	0.0582402	0.000646923	0.00362962	0.0031562	0.00362962
AT5G42390.1	8.18505e-26	8.5053e-24	-0.424694	0.0404275	8.35226	0.0410231	0.000270042	0.00142845	0.00253176	0.00253176
AT2G42540.1	9.4128e-26	9.74953e-24	-1.74192	0.166025	6.53613	0.788994	0.00324743	0.0440058	0.00430105	0.0440058
AT1G60260.1	9.88119e-26	1.02018e-23	2.02805	0.193382	4.14421	1.40193	0.0249265	-0.00419373	0.0391817	0.0391817
AT2G34620.1	1.13865e-25	1.17182e-23	-0.541174	0.0516689	6.97968	0.0915597	0.0010417	0.000373761	0.00353488	0.00353488
AT5G48900.1	1.351e-25	1.38592e-23	0.475471	0.0454661	7.52119	0.0482907	0.000593146	0.000675372	0.00295057	0.00295057
AT1G28580.1	1.49007e-25	1.52371e-23	0.527311	0.0504681	7.15359	0.0574054	0.00105146	0.00116949	0.00331488	0.00331488
AT3G05990.1	1.95983e-25	1.99772e-23	0.704617	0.0676062	6.11632	0.106591	0.00232887	0.00438057	0.00550643	0.00550643
AT3G63170.1	2.46648e-25	2.50621e-23	0.690496	0.0663907	6.21111	0.212858	0.00235957	0.00221667	0.00519653	0.00519653
AT1G16370.1	2.51866e-25	2.55116e-23	1.51122	0.145331	4.5192	0.448797	0.0138104	-0.00333428	0.0223972	0.0223972
AT4G34190.1	2.66973e-25	2.69567e-23	-0.427278	0.0411123	8.14627	0.0510606	0.000307463	0.00156487	0.00259006	0.00259006
AT3G08740.1	3.0898e-25	3.11004e-23	-0.480158	0.0462625	7.41891	0.09571	0.000629715	-6.88031e-05	0.00303923	0.00303923
AT4G33220.1	3.20085e-25	3.21175e-23	0.469356	0.0452364	7.76284	0.0447032	0.000463951	0.00304405	0.00277612	0.00304405
AT4G35720.1	3.27188e-25	3.2728e-23	1.52525	0.147033	4.48898	0.571549	0.0137915	-0.00346103	0.0232693	0.0232693
AT3G15850.1	3.53756e-25	3.52756e-23	-0.444453	0.0428757	7.81407	0.0417336	0.00040634	0.00033925	0.00274507	0.00274507
AT3G55130.1	4.13903e-25	4.11456e-23	0.790293	0.0763491	5.77538	0.138306	0.00304892	0.00475806	0.00694396	0.00694396
AT1G74230.1	4.16732e-25	4.11719e-23	-0.489961	0.0473374	7.30176	0.0620498	0.000688948	0.00215402	0.00315248	0.00315248
AT5G44380.1	4.16661e-25	4.11719e-23	0.43423	0.0419529	8.19062	0.151628	0.000442081	0.00235534	0.00257514	0.00257514
AT3G25660.1	4.95103e-25	4.87646e-23	-0.465809	0.0450758	7.57413	0.075161	0.00057489	0.00282348	0.00290825	0.00290825
AT5G23220.1	4.96658e-25	4.87682e-23	0.640655	0.0619973	6.49927	0.235963	0.0017964	0.00479274	0.00438523	0.00479274
AT1G50290.1	4.99631e-25	4.89106e-23	5.48065	0.530401	2.50847	7.61157	0.00635025	-0.000199286	0.475922	0.475922
AT1G19150.1	6.01905e-25	5.87433e-23	-0.513233	0.0497553	7.16565	0.102345	0.000779635	0.00346424	0.00330082	0.00346424
AT1G25211.1	1.03327e-24	1.00537e-22	2.82249	0.275014	4.97123	2.28407	0.0467414	0.0829142	0.0136464	0.0829142
AT1G12750.1	1.46719e-24	1.42326e-22	5.41735	0.529597	2.62633	8.21465	0.0660536	-0.00990732	0.414757	0.414757
AT4G19840.1	1.56902e-24	1.51746e-22	-0.480804	0.047033	7.32795	0.0470905	0.000666136	0.000970568	0.00312604	0.00312604
AT4G20360.1	1.64073e-24	1.58205e-22	-0.436891	0.0427554	9.99309	0.0430431	5.65469e-05	0.000243168	0.00307721	0.00307721
AT1G27540.3	1.68548e-24	1.62033e-22	5.94366	0.581813	3.43801	9.84137	0.179666	0.40063	0.140169	0.40063
AT4G12830.1	1.72207e-24	1.65057e-22	-0.68443	0.0670111	6.17941	0.103191	0.00208775	0.00561022	0.0052978	0.00561022
AT3G14210.1	1.94366e-24	1.85741e-22	2.03777	0.199744	5.66335	2.56694	0.0562129	0.0121829	0.00759228	0.0121829
AT5G15960.1	2.02843e-24	1.93267e-22	-0.822694	0.0806738	7.43628	0.146057	0.000618499	0.0105385	0.00302352	0.0105385
AT2G14900.1	2.09755e-24	1.99261e-22	0.778427	0.0763573	6.06143	0.187477	0.0026737	0.00732133	0.00569777	0.00732133
AT5G48490.1	2.36643e-24	2.24141e-22	-0.680647	0.0668428	6.16053	0.103488	0.00230021	-0.000982032	0.00535915	0.00535915
AT1G64900.1	2.58139e-24	2.43782e-22	-0.635809	0.0624914	6.32844	0.0884508	0.00185867	0.00287386	0.00483591	0.00483591
AT1G14960.1	2.63414e-24	2.48034e-22	1.30689	0.128475	5.45116	0.789442	0.00610669	0.0221889	0.0088293	0.0221889
AT1G50010.1	2.69032e-24	2.52583e-22	0.402344	0.0395607	9.19283	0.0505561	0.000108255	0.00060589	0.00257468	0.00257468
AT2G03420.1	2.86969e-24	2.68639e-22	-0.596035	0.0586416	6.57815	0.105552	0.00168518	-0.000237702	0.00420996	0.00420996
AT1G32470.1	3.63335e-24	3.39137e-22	-0.408728	0.0403045	8.63229	0.0465295	0.000202949	0.00258183	0.00249623	0.00258183
AT1G77520.1	4.72148e-24	4.39426e-22	-2.24582	0.22202	3.99504	1.19138	0.0332272	0.0395699	0.0512749	0.0512749
AT3G16370.1	5.39247e-24	4.98982e-22	0.414841	0.0410638	9.68444	0.0353975	6.93243e-05	0.0024525	0.00282136	0.00282136
AT5G07020.1	5.38566e-24	4.98982e-22	-0.412486	0.0408302	8.18181	0.0519138	0.000279888	0.000603667	0.002578	0.002578
AT5G63160.3	5.94531e-24	5.48557e-22	1.84218	0.182524	5.86262	0.694489	0.0137063	0.0434051	0.00650663	0.0434051
AT3G17170.1	6.00586e-24	5.52557e-22	-0.642471	0.0636627	6.26776	0.157848	0.0019278	0.000942723	0.0050201	0.0050201
AT1G03130.1	6.04161e-24	5.54257e-22	-0.414606	0.0410858	9.70768	0.0434666	5.61104e-05	0.000780771	0.00283768	0.00283768
AT4G02970.1	6.39605e-24	5.85102e-22	0.846161	0.0838978	5.7725	0.146449	0.00363862	0.00842796	0.00695955	0.00842796
AT1G01430.1	7.07019e-24	6.44934e-22	0.43872	0.0435421	7.71369	0.0529001	0.000442333	0.00269723	0.0028078	0.0028078
AT3G48350.1	7.136e-24	6.49093e-22	-0.732032	0.0726593	5.99377	0.107373	0.00310059	0.0031538	0.00594976	0.00594976
AT3G14420.1	7.69571e-24	6.98027e-22	-0.422132	0.0419304	9.79939	0.0387526	0.000107383	0.00226909	0.0029066	0.0029066
AT3G18270.1	7.95792e-24	7.19777e-22	0.838938	0.0833591	5.64771	0.229445	0.00422901	0.00138535	0.00768311	0.00768311
AT3G23910.1	8.94199e-24	8.06512e-22	1.32227	0.131534	5.25735	0.490456	0.0194414	0.00148009	0.0102178	0.0102178
AT5G62720.1	9.36868e-24	8.4263e-22	0.583425	0.0580634	8.51002	0.111755	0.000251009	0.00552847	0.00250564	0.00552847
AT2G40840.1	1.01077e-23	9.06557e-22	-0.39697	0.0395365	8.52135	0.0369021	0.000175285	0.00221141	0.00250438	0.00250438
AT3G63520.1	1.10162e-23	9.85286e-22	-0.398036	0.0396763	8.57701	0.0327403	0.000199323	0.000771581	0.00249932	0.00249932
AT2G35880.1	1.55288e-23	1.38504e-21	0.431445	0.0431525	7.80023	0.0377913	0.000438973	-4.61973e-05	0.00275326	0.00275326
AT1G50250.1	1.67606e-23	1.49076e-21	-0.400075	0.0400452	8.41065	0.0347088	0.00022882	0.000586006	0.00252025	0.00252025
AT3G07570.1	1.9101e-23	1.69424e-21	0.626471	0.0627877	6.3355	0.0775394	0.00194315	0.00134287	0.00481507	0.00481507
AT1G52618.1	1.92055e-23	1.69882e-21	-1.53926	0.154279	4.47587	0.881893	0.0171379	0.00581092	0.0236657	0.0236657
AT4G18480.1	1.97368e-23	1.74102e-21	-0.440662	0.0441795	8.74607	0.0803042	0.000159127	0.00318687	0.00249592	0.00318687
AT4G15340.1	1.99291e-23	1.75316e-21	1.2459	0.124922	4.94424	0.324903	0.0127136	0.00683629	0.0140388	0.0140388
AT5G60460.1	2.10784e-23	1.84919e-21	3.25409	0.326459	4.00869	2.49484	0.113023	0.0696778	0.0499997	0.0696778
AT4G17600.1	2.17544e-23	1.9033e-21	-0.432531	0.0434064	7.77929	0.0826703	0.000463973	-6.86227e-05	0.00276594	0.00276594
AT3G62550.1	2.23575e-23	1.95076e-21	-0.391856	0.0393352	8.72872	0.0418968	0.000157003	0.00176201	0.00249544	0.00249544
AT3G29575.1	2.3046e-23	2.00538e-21	1.21148	0.121647	5.79187	0.300729	0.0123414	0.0130265	0.00685636	0.0130265
AT5G56550.1	2.34308e-23	2.03335e-21	0.603161	0.0605747	6.47777	0.0989037	0.00157852	0.00471169	0.0044363	0.00471169
AT4G23400.1	2.7321e-23	2.36455e-21	0.394902	0.0397205	8.52965	0.055704	0.000201155	0.000328681	0.0025035	0.0025035
AT1G23130.1	3.02788e-23	2.6135e-21	0.4609	0.0464066	7.3444	0.0492308	0.000582071	0.00135299	0.00310976	0.00310976
AT2G43050.1	3.41763e-23	2.942e-21	1.43092	0.144251	6.38719	0.461583	0.00218442	0.0334869	0.00466868	0.0334869
AT1G31580.1	3.62086e-23	3.10861e-21	3.19678	0.322454	6.23201	2.99554	0.00656236	0.171683	0.00513085	0.171683
AT1G27520.1	4.23395e-23	3.62528e-21	0.644485	0.0651106	6.20932	0.0881191	0.00206532	0.000885141	0.00520221	0.00520221
AT2G21330.1	4.50489e-23	3.84701e-21	-0.68085	0.0688277	8.74208	0.0946704	0.000617401	0.0075036	0.00249579	0.0075036
AT4G37925.1	4.53338e-23	3.86107e-21	-0.732582	0.074062	6.37214	0.113932	0.00200493	0.00739825	0.00471021	0.00739825
AT5G54810.1	4.62337e-23	3.92729e-21	-0.406766	0.0411311	8.1007	0.0372149	0.000293411	0.00117393	0.00260676	0.00260676
AT2G45660.1	4.98014e-23	4.21919e-21	-0.792573	0.0802033	5.7512	0.162298	0.00395023	-0.00162347	0.00707704	0.00707704
AT1G34400.1	5.15253e-23	4.35375e-21	5.30678	0.537197	2.59021	6.82469	0.0618953	0.0874053	0.432815	0.432815
AT5G63450.1	5.705e-23	4.80792e-21	0.827676	0.083871	5.83056	0.141005	0.00539876	0.00500345	0.00666013	0.00666013
AT1G04430.1	5.90898e-23	4.96679e-21	0.447043	0.0453165	7.82224	0.0663625	0.000780128	-3.15795e-05	0.0027403	0.0027403
AT4G18280.1	6.16202e-23	5.16596e-21	0.926923	0.0940018	5.32104	0.169386	0.00544096	-0.00246425	0.00970705	0.00970705
AT1G35320.1	7.4396e-23	6.22079e-21	4.96534	0.504517	2.72454	6.99528	0.0677013	0.199929	0.368648	0.368648
AT5G57345.1	7.5498e-23	6.29654e-21	-0.763528	0.0775921	6.5244	0.150114	0.00145496	0.00886595	0.00432741	0.00886595
AT1G72160.1	8.613e-23	7.16463e-21	0.405811	0.0412954	8.05723	0.0320283	0.000299384	6.03879e-05	0.00262401	0.00262401
AT3G24010.1	8.9557e-23	7.43045e-21	-0.706428	0.071915	5.8993	0.115984	0.00252577	-0.000551967	0.00634012	0.00634012
AT1G67750.1	9.61628e-23	7.95797e-21	0.773557	0.0788064	5.74976	0.135561	0.00356137	0.00358619	0.00708511	0.00708511
AT2G41680.1	1.11795e-22	9.22779e-21	-0.416768	0.0425243	7.87095	0.0776121	0.000387052	0.000343029	0.00271292	0.00271292
AT4G21215.2	1.1248e-22	9.26057e-21	-0.729488	0.0744368	6.21847	0.111431	0.00376539	0.00573318	0.00517331	0.00573318
AT3G05910.1	1.14742e-22	9.42262e-21	0.447188	0.0456403	7.51316	0.0492014	0.000613729	0.00266496	0.0029572	0.0029572
AT3G53460.2	1.66617e-22	1.36477e-20	-0.401525	0.0411385	9.41618	0.0398496	0.000236806	0.00117498	0.00266441	0.00266441
AT2G15880.1	1.75417e-22	1.4332e-20	0.517396	0.0530385	6.82652	0.0660749	0.00106418	0.00234421	0.00375824	0.00375824
AT5G08050.1	1.97074e-22	1.60605e-20	-0.447582	0.0459375	7.48573	0.0937123	0.000637313	0.00037036	0.00298026	0.00298026
AT1G51610.1	2.15326e-22	1.75035e-20	-0.610128	0.0626783	7.12894	0.0832584	0.000884296	0.00585039	0.0033441	0.00585039
AT3G16420.3	2.18922e-22	1.77509e-20	0.411174	0.0422471	9.8887	0.0358812	7.87806e-05	0.000897189	0.0029809	0.0029809
AT5G26742.1	2.6624e-22	2.15333e-20	-0.429047	0.0441739	8.24245	0.065447	0.000785779	0.00209459	0.00255937	0.00255937
AT2G19760.1	2.72536e-22	2.19871e-20	0.405847	0.0417955	7.97681	0.0523393	0.00033526	0.00243117	0.00265937	0.00265937
AT2G18280.1	2.81022e-22	2.26149e-20	0.3963	0.0408255	8.47826	0.0382299	0.000347609	0.0017991	0.00250963	0.00250963
AT1G72330.1	3.04976e-22	2.44812e-20	0.798611	0.082341	5.70529	0.175417	0.00427771	0.00589083	0.00734521	0.00734521
AT1G68945.1	3.19498e-22	2.55829e-20	1.14895	0.118521	5.37792	0.315766	0.00577475	0.0183062	0.00930154	0.0183062
AT3G04650.1	3.6524e-22	2.91728e-20	-0.68183	0.0704339	6.03852	0.124478	0.00272354	0.00239535	0.00578093	0.00578093
AT3G46970.1	5.86287e-22	4.67124e-20	-0.550527	0.0571566	9.11882	0.0768726	0.000126021	0.00547434	0.00255259	0.00547434
AT3G29410.1	6.66508e-22	5.29726e-20	-3.00767	0.312689	3.70739	3.05596	0.0800774	-0.0447311	0.0875359	0.0875359
AT1G70880.1	6.96503e-22	5.52198e-20	-1.14833	0.119441	5.16718	0.326687	0.00633906	0.0181173	0.0110808	0.0181173
AT3G51600.1	8.24707e-22	6.52229e-20	0.459333	0.0478632	8.35746	0.0566168	0.00022932	0.00369791	0.00253065	0.00369791
AT2G05510.1	8.64641e-22	6.82132e-20	-1.198	0.124897	7.96833	0.341251	0.000361254	0.0263804	0.00266336	0.0263804
AT5G23020.1	8.74362e-22	6.8811e-20	1.24081	0.129375	5.39504	0.455282	0.00560272	0.023091	0.00918682	0.023091
AT5G58260.1	9.20265e-22	7.22464e-20	-0.601154	0.0627151	6.55194	0.136502	0.00247639	0.00166664	0.0042662	0.0042662
AT3G48380.1	9.8376e-22	7.70428e-20	0.567792	0.0592772	6.49576	0.0654681	0.00163016	0.00332027	0.00439347	0.00439347
AT1G75690.1	1.24266e-21	9.70815e-20	-0.390958	0.040919	8.15472	0.0337846	0.000283222	0.0013579	0.00258712	0.00258712
AT2G18980.1	1.36591e-21	1.06451e-19	0.508237	0.0532485	6.84252	0.0769377	0.00112739	0.00318002	0.0037333	0.0037333
AT3G19860.1	1.80547e-21	1.40367e-19	5.81863	0.611479	4.50399	9.01284	0.461124	0.179858	0.0228291	0.179858
AT2G43560.1	1.9617e-21	1.52145e-19	-0.426096	0.044819	7.84098	0.0554997	0.00035565	0.0030879	0.00272956	0.0030879
AT3G56940.1	2.00358e-21	1.55019e-19	-0.424958	0.0447097	10.2776	0.0349768	2.99344e-05	0.00015946	0.00339685	0.00339685
AT1G09910.1	2.05044e-21	1.58263e-19	0.883256	0.0929505	5.71763	0.169453	0.00753972	-0.00288566	0.00727136	0.00727136
AT1G73760.1	2.11855e-21	1.63128e-19	-0.547929	0.0576826	6.58269	0.0639009	0.0015035	0.00372732	0.00420042	0.00420042
AT1G56580.1	2.17926e-21	1.67402e-19	0.454786	0.0478919	7.242	0.0658615	0.000716633	0.00124359	0.00321532	0.00321532
AT5G57785.2	2.3106e-21	1.77067e-19	0.877677	0.0924846	5.62979	0.264672	0.00428351	0.0103795	0.00778649	0.0103795
AT1G64430.1	2.44665e-21	1.87046e-19	-0.494895	0.052182	7.10608	0.0481251	0.00129617	-0.000646587	0.00337177	0.00337177
AT5G37360.1	2.48606e-21	1.89608e-19	-0.39407	0.0415582	8.05444	0.0398739	0.000335561	0.000318013	0.00262516	0.00262516
AT1G67560.1	2.71387e-21	2.06492e-19	0.556771	0.0587733	6.47874	0.0599983	0.00148771	-0.000881822	0.00443395	0.00443395
AT5G59090.3	3.11744e-21	2.36638e-19	2.25214	0.238102	5.64121	1.11788	0.0894669	-0.0560308	0.0077207	0.0077207
AT5G18660.1	3.15478e-21	2.38908e-19	-0.484145	0.0511918	6.96746	0.11365	0.000940898	0.00258989	0.00355155	0.00355155
AT1G75630.1	3.23239e-21	2.44209e-19	0.42995	0.0454737	7.43201	0.0370245	0.000517548	0.00174248	0.00302735	0.00302735
AT5G52310.1	3.34236e-21	2.51924e-19	-0.551117	0.0583104	9.84348	0.115311	5.54463e-05	0.00577331	0.00294237	0.00577331
AT1G43170.3	3.35037e-21	2.51937e-19	-6.94635	0.734972	2.4885	12.41	0.439107	0.32771	0.486923	0.486923
AT5G58860.1	3.87538e-21	2.90735e-19	-0.458836	0.0486265	7.1394	0.042556	0.000721873	0.00239091	0.00333162	0.00333162
AT5G63560.1	3.98771e-21	2.98465e-19	-1.28051	0.135749	6.14372	0.339136	0.00241059	0.02918	0.00541451	0.02918
AT4G27440.1	4.11574e-21	3.07331e-19	-0.414312	0.0439373	10.1746	0.05394	3.85116e-05	0.000789695	0.00327089	0.00327089
AT3G26085.4	4.33641e-21	3.23058e-19	4.956	0.525883	2.56129	6.70453	0.0263789	0.0384306	0.447713	0.447713
AT1G22410.1	4.84048e-21	3.59775e-19	-0.385142	0.0409177	8.13618	0.0299205	0.000276521	0.000980041	0.00259363	0.00259363
AT5G64570.1	4.97759e-21	3.69112e-19	0.831394	0.0883554	7.29663	0.146644	0.000935368	0.0124475	0.00315774	0.0124475
AT1G48840.1	5.20113e-21	3.848e-19	-0.596045	0.0633751	6.28361	0.0839167	0.00191371	0.00204863	0.00497155	0.00497155
AT4G19530.2	5.23448e-21	3.86377e-19	-0.436793	0.0464458	7.36887	0.0389919	0.000612046	0.00271046	0.00308603	0.00308603
AT1G61740.1	5.59664e-21	4.1214e-19	0.850659	0.0905213	7.44774	0.154509	0.000659769	0.0133873	0.0030133	0.0133873
AT4G35250.1	5.60918e-21	4.1214e-19	-0.386287	0.0411071	8.12253	0.041496	0.000298198	0.00205054	0.00259858	0.00259858
AT2G23540.1	5.84872e-21	4.28759e-19	-0.497809	0.0529996	6.86088	0.0489462	0.00111017	0.000437242	0.00370519	0.00370519
AT1G62810.1	6.52929e-21	4.7756e-19	-0.641762	0.0684102	6.4828	0.169532	0.00159328	0.00642949	0.00442421	0.00642949
AT3G22150.1	6.71742e-21	4.90204e-19	-0.802836	0.0856076	6.10577	0.142841	0.00702097	-0.000798428	0.00554244	0.00554244
AT3G05520.1	6.81174e-21	4.9596e-19	-0.577713	0.061612	6.4669	0.0896043	0.00204481	0.00416642	0.00446269	0.00446269
AT1G02860.1	6.94868e-21	5.04786e-19	0.822932	0.0877838	5.66558	0.153516	0.00563098	0.00337604	0.0075793	0.0075793
AT5G48300.1	6.97908e-21	5.05849e-19	-0.373799	0.0398759	8.4642	0.0624137	0.000214266	5.29002e-05	0.0025116	0.0025116
AT1G45163.1	7.22053e-21	5.20998e-19	5.4304	0.579523	2.36617	7.09879	0.0173408	0.101749	0.558396	0.558396
AT5G38420.1	7.21884e-21	5.20998e-19	-0.44201	0.0471704	10.5453	0.056415	2.86066e-05	0.00135524	0.00378576	0.00378576
AT1G25560.1	7.30828e-21	5.26147e-19	0.782765	0.0835466	8.01497	0.133184	0.000295615	0.0116702	0.00264203	0.0116702
AT4G17730.1	7.33043e-21	5.26561e-19	0.447329	0.0477463	7.26781	0.0858699	0.000720316	0.00120547	0.00318775	0.00318775
AT1G10110.1	7.44411e-21	5.33533e-19	-3.47134	0.370582	3.602	3.97008	0.129562	-0.0782451	0.105863	0.105863
AT3G17930.1	7.54864e-21	5.3982e-19	-0.526044	0.0561666	7.0028	0.0789598	0.000931604	0.00447643	0.00350379	0.00447643
AT2G43100.1	7.62238e-21	5.43132e-19	1.28239	0.136938	4.66488	0.822846	0.0132769	0.00934762	0.0188694	0.0188694
AT4G33150.3	7.62878e-21	5.43132e-19	0.614208	0.0655878	6.57813	0.104876	0.00316443	0.00341901	0.00421001	0.00421001
AT3G16470.1	8.21386e-21	5.83493e-19	-0.469107	0.0501351	7.89974	0.0760661	0.000396772	0.00391213	0.00269755	0.00391213
AT1G08230.2	8.7143e-21	6.17676e-19	5.32328	0.569297	2.4272	7.25294	0.033735	0.00563377	0.521864	0.521864
AT3G30390.2	1.00257e-20	7.09062e-19	0.645884	0.0691837	7.15445	0.0911536	0.00336589	0.00483935	0.00331387	0.00483935
AT3G55760.3	1.02164e-20	7.20966e-19	-0.874234	0.0936635	6.54689	0.160608	0.0107619	0.00226347	0.00427725	0.00427725
AT1G64150.1	1.04667e-20	7.37006e-19	-0.564856	0.0605341	6.41817	0.0919566	0.00169588	-3.24788e-05	0.00458591	0.00458591
AT1G49960.1	1.10838e-20	7.78754e-19	-0.769556	0.0825249	5.62957	0.117384	0.00388709	-7.27938e-05	0.0077878	0.0077878
AT1G09340.1	1.41131e-20	9.89427e-19	-0.371848	0.0399859	9.41199	0.0429521	7.85223e-05	0.000203247	0.00266239	0.00266239
AT1G47960.2	1.42542e-20	9.97143e-19	-0.784715	0.0843923	5.56494	0.138746	0.00405094	0.00420656	0.00815831	0.00815831
AT4G10300.1	1.79706e-20	1.25439e-18	-0.469619	0.0506395	6.9982	0.0628575	0.000886119	0.00152551	0.00350993	0.00350993
AT1G64355.2	1.86369e-20	1.29807e-18	-3.73995	0.403453	4.18136	3.66564	0.242289	-0.164741	0.0367518	0.0367518
AT2G29330.1	2.25406e-20	1.56657e-18	1.87826	0.203065	4.55726	0.727053	0.0124339	0.0582552	0.0213756	0.0582552
AT2G36990.1	2.27137e-20	1.5752e-18	-0.418608	0.0452611	7.48339	0.0490307	0.000529562	0.000370958	0.00298226	0.00298226
AT1G52070.1	2.80978e-20	1.94438e-18	0.642984	0.0696927	6.03731	0.169362	0.00254104	0.00406302	0.00578537	0.00578537
AT3G55770.1	3.24499e-20	2.24072e-18	0.517833	0.0562218	7.45531	0.0631893	0.00241205	0.000440285	0.00300661	0.00300661
AT3G44540.1	3.27279e-20	2.25507e-18	-1.14409	0.124228	5.44381	0.33242	0.00617112	0.0202847	0.00887473	0.0202847
AT4G05320.1	3.75175e-20	2.57955e-18	0.559068	0.0608017	8.75633	0.0678701	0.00384116	0.00116924	0.00249629	0.00249629
AT5G45680.1	3.7941e-20	2.6031e-18	-0.478201	0.0520138	7.22477	0.0741725	0.000772764	0.00386512	0.0032341	0.00386512
AT3G50740.1	3.90169e-20	2.6712e-18	0.431425	0.0469413	7.39411	0.0407123	0.00071527	0.00189611	0.00306213	0.00306213
AT1G71500.1	3.92887e-20	2.68409e-18	-0.365607	0.0397832	8.51237	0.0324548	0.000207829	0.000944453	0.00250537	0.00250537
AT3G50550.1	4.19305e-20	2.85848e-18	0.99424	0.10827	5.0885	0.243311	0.00757771	0.0125178	0.0120158	0.0125178
AT4G24770.2	5.84389e-20	3.97545e-18	-0.361973	0.0395721	9.26508	0.0418451	8.46292e-05	0.000759643	0.00259985	0.00259985
AT2G46820.1	5.89352e-20	4.00074e-18	-0.38848	0.0424742	9.65582	0.0344678	0.000290788	0.00192988	0.00280188	0.00280188
AT1G55360.1	6.51386e-20	4.41252e-18	0.410329	0.0449162	7.55621	0.0329759	0.0005362	0.000536224	0.00292231	0.00292231
AT5G08260.1	6.53781e-20	4.41942e-18	0.610588	0.0668402	6.15124	0.142203	0.0022691	0.00528404	0.00538966	0.00538966
AT2G47450.1	6.65267e-20	4.48762e-18	-0.365333	0.0400007	8.40274	0.0312227	0.000221274	0.000995608	0.00252168	0.00252168
AT3G63140.1	6.74005e-20	4.53703e-18	-0.364027	0.0398638	9.35175	0.0453013	8.9344e-05	-2.80666e-05	0.00263487	0.00263487
AT1G32220.1	6.87305e-20	4.61688e-18	-0.431169	0.0472275	7.31886	0.0611326	0.000688465	0.000758816	0.00313513	0.00313513
AT4G22485.1	6.98737e-20	4.68387e-18	-3.16083	0.346284	4.27988	2.33021	0.0623268	0.143237	0.0312833	0.143237
AT1G22500.1	7.12567e-20	4.76663e-18	0.568191	0.0622625	6.31624	0.0899389	0.00177318	0.000586563	0.00487245	0.00487245
AT1G72030.1	7.24105e-20	4.83374e-18	-0.788782	0.0864515	5.65585	0.156703	0.00388315	0.00892918	0.00763593	0.00892918
AT5G45670.1	7.62418e-20	5.07894e-18	0.749363	0.0821814	6.92435	0.131059	0.00111991	0.010458	0.00361185	0.010458
AT1G49750.1	7.78673e-20	5.17648e-18	-0.429897	0.0471579	7.28959	0.0430745	0.000647357	0.00146154	0.00316499	0.00316499
AT1G20050.1	1.02261e-19	6.78409e-18	0.456835	0.0502762	7.04836	0.0416246	0.000889006	0.00149836	0.00344418	0.00344418
AT5G58330.2	1.15403e-19	7.64016e-18	-0.631423	0.0695909	6.94338	0.0904252	0.00421636	0.00408573	0.00358495	0.00408573
AT1G12110.1	1.31175e-19	8.66647e-18	0.357584	0.039471	8.55803	0.0328781	0.000169967	0.000505037	0.00250083	0.00250083
AT4G17090.1	1.33045e-19	8.77194e-18	-0.392888	0.0433754	7.71445	0.035134	0.000418013	0.00184066	0.0028073	0.0028073
AT3G27160.1	1.33968e-19	8.81468e-18	-0.359646	0.0397087	8.57309	0.0387567	0.000203438	0.00111173	0.00249961	0.00249961
AT1G67700.1	1.79347e-19	1.17764e-17	5.16453	0.572233	5.78203	7.64072	0.554436	-0.469258	0.00690835	0.00690835
AT4G32150.1	2.09535e-19	1.37306e-17	0.372956	0.041402	8.08575	0.0381078	0.000325951	0.00240466	0.00261255	0.00261255
AT2G20890.1	2.11861e-19	1.38547e-17	-0.353714	0.0392712	8.96641	0.0300956	0.000125233	0.000170252	0.00251858	0.00251858
AT1G10360.1	2.89049e-19	1.8864e-17	-0.539591	0.0601362	6.44438	0.0594671	0.00168088	0.00106972	0.0045186	0.0045186
AT2G01008.1	2.92546e-19	1.90535e-17	2.922	0.325699	5.14974	2.27315	0.0149785	0.166872	0.0112714	0.166872
AT3G25020.1	3.10124e-19	2.01574e-17	4.68093	0.52213	2.77181	5.92211	0.119357	0.176621	0.347992	0.347992
AT3G01520.1	3.16686e-19	2.05424e-17	0.456989	0.0509876	7.26207	0.0586319	0.000729746	0.00372694	0.00319382	0.00372694
AT1G36050.2	4.96929e-19	3.21692e-17	0.664432	0.0745468	6.84227	0.099794	0.00496585	0.00456084	0.00373369	0.00456084
AT1G49380.1	6.57243e-19	4.24616e-17	-0.48944	0.0551053	6.67656	0.0705866	0.0011908	0.00317278	0.00401479	0.00401479
AT2G37220.1	7.58775e-19	4.8891e-17	-0.389058	0.0438825	10.1676	0.0332781	3.83498e-05	0.000783214	0.0032628	0.0032628
AT4G02890.4	7.59806e-19	4.8891e-17	0.357487	0.0403222	8.34475	0.0253308	0.000253819	0.000433944	0.0025334	0.0025334
AT5G01800.1	7.95363e-19	5.10766e-17	0.405748	0.045792	7.438	0.0352764	0.000572729	0.000650205	0.00302197	0.00302197
AT2G45220.1	8.1441e-19	5.21954e-17	0.545157	0.0615439	6.51629	0.107415	0.00151168	0.00498143	0.00434586	0.00498143
AT1G12900.1	9.1812e-19	5.87249e-17	-0.373969	0.0422819	9.92406	0.0711211	5.23783e-05	0.000487967	0.00301235	0.00301235
AT1G28600.1	9.30286e-19	5.93848e-17	-0.645607	0.0730062	6.10836	0.101339	0.00360339	0.00257368	0.00553359	0.00553359
AT3G02910.1	9.60759e-19	6.12083e-17	-0.511634	0.0578798	6.52957	0.0564348	0.00142724	0.00111556	0.00431575	0.00431575
AT3G50560.1	9.85122e-19	6.26362e-17	1.52794	0.172907	4.27965	0.549778	0.0199571	0.0090386	0.0312947	0.0312947
AT3G17820.1	1.06224e-18	6.74059e-17	0.459116	0.0520047	6.96204	0.0469975	0.00107725	0.000908598	0.00355902	0.00355902
AT1G10640.1	1.07472e-18	6.80637e-17	-0.823233	0.0932625	5.30349	0.160301	0.00506954	0.00345439	0.00984114	0.00984114
AT1G28610.1	1.08709e-18	6.87113e-17	-4.0435	0.458147	4.79418	3.4538	0.23764	0.122186	0.0164135	0.122186
AT3G15540.1	1.114e-18	7.02739e-17	0.677483	0.0767857	6.37382	0.169232	0.00201418	0.00809331	0.00470553	0.00809331
AT5G42070.1	1.13877e-18	7.16958e-17	-0.594118	0.067356	6.12673	0.0811751	0.00230614	0.0039094	0.00547128	0.00547128
AT3G13380.1	1.14162e-18	7.17342e-17	-0.651664	0.0738824	5.89488	0.138305	0.0029979	0.00260422	0.00635972	0.00635972
AT3G51820.1	1.2204e-18	7.65348e-17	-0.37585	0.0426481	7.88389	0.0821025	0.000412108	0.000958566	0.00270593	0.00270593
AT3G01440.1	1.26707e-18	7.93068e-17	-0.623049	0.0707319	6.1461	0.145848	0.00247717	0.00609939	0.00540666	0.00609939
AT1G23900.2	1.35272e-18	8.45032e-17	1.48426	0.168641	6.23898	0.588363	0.0173655	0.0313884	0.0051091	0.0313884
AT5G22090.1	1.39942e-18	8.72505e-17	-0.402317	0.0457311	7.43951	0.0323438	0.000564523	0.000509804	0.00302062	0.00302062
AT2G35370.1	1.4458e-18	8.99674e-17	-0.528047	0.0600476	8.45024	0.0712199	0.000218804	0.00596242	0.00251368	0.00596242
AT1G18060.1	1.45318e-18	9.02518e-17	-0.412047	0.0468596	7.38353	0.0384511	0.000692187	0.00176649	0.00307208	0.00307208
AT1G17147.1	1.46129e-18	9.05802e-17	0.91747	0.104346	5.06897	0.186152	0.00638564	-0.000111447	0.0122795	0.0122795
AT1G30630.1	1.50277e-18	9.2972e-17	0.412908	0.0469776	7.31301	0.0404573	0.000642205	0.00232372	0.00314104	0.00314104
AT4G24050.1	1.84633e-18	1.14007e-16	0.664498	0.0758014	5.92314	0.0944444	0.00361331	0.00346434	0.00623673	0.00623673
AT5G65730.1	2.05711e-18	1.26779e-16	-0.392443	0.0448296	7.55791	0.030261	0.000524218	-0.000100751	0.00292097	0.00292097
AT1G48030.5	2.10299e-18	1.29358e-16	-0.426232	0.0487031	8.06407	0.0378995	0.00111014	0.00295613	0.00262121	0.00295613
AT5G10770.1	2.23224e-18	1.37046e-16	0.422674	0.0483338	7.22819	0.123993	0.000774496	0.00071281	0.00323034	0.00323034
AT5G62550.1	2.29122e-18	1.40398e-16	0.730757	0.083592	5.61756	0.159967	0.00412197	0.00287476	0.00785682	0.00785682
AT4G37510.1	2.30797e-18	1.41156e-16	-0.388495	0.0444445	7.65011	0.0486052	0.000534651	0.000286108	0.0028516	0.0028516
AT3G17510.1	2.5083e-18	1.53116e-16	0.408964	0.0468366	7.34575	0.0454052	0.000652133	0.00226637	0.00310844	0.00310844
AT2G27550.1	2.58082e-18	1.57244e-16	-0.583951	0.0669017	6.12451	0.144909	0.00219413	0.00375784	0.00547873	0.00547873
AT1G79440.1	2.64711e-18	1.60977e-16	-0.353985	0.0405684	8.26152	0.0256739	0.000267357	0.000961272	0.00255401	0.00255401
AT1G21130.2	2.75661e-18	1.67319e-16	-2.27811	0.26122	7.44478	1.45557	0.00779755	0.109178	0.00301592	0.109178
AT2G32480.1	2.79634e-18	1.69411e-16	-0.420935	0.0482756	7.2747	0.0643792	0.000814712	0.00209892	0.00318049	0.00318049
AT3G22970.1	3.01209e-18	1.82138e-16	0.388604	0.0446107	7.59958	0.0299038	0.000522874	0.000812703	0.00288875	0.00288875
AT4G32940.1	3.09529e-18	1.86817e-16	0.432665	0.0496864	8.09222	0.0538979	0.000346107	0.00388602	0.00261002	0.00388602
AT1G08890.1	3.12498e-18	1.88255e-16	-0.381866	0.0438582	7.69451	0.0477415	0.000476818	0.00044876	0.00282068	0.00282068
AT4G24930.1	3.16901e-18	1.9055e-16	-0.427023	0.0490536	7.11447	0.0465001	0.000763466	0.00170626	0.00336154	0.00336154
AT5G60340.1	3.33252e-18	2.00007e-16	0.533032	0.0612713	6.40124	0.0728123	0.00180503	0.00100203	0.00463069	0.00463069
AT5G54160.1	3.34205e-18	2.00205e-16	0.353742	0.0406637	8.27827	0.0965903	0.000285133	1.81639e-05	0.0025495	0.0025495
AT1G68590.1	3.40677e-18	2.03702e-16	-0.356133	0.0409488	8.18466	0.0434636	0.000297443	0.00139934	0.00257707	0.00257707
AT4G09020.1	3.44221e-18	2.05438e-16	-0.391141	0.0449802	7.64153	0.0531497	0.000509405	0.00295896	0.00285776	0.00295896
AT5G59180.1	3.46401e-18	2.06356e-16	-0.769004	0.0884407	5.48175	0.15454	0.00476505	-0.0025119	0.00864366	0.00864366
AT1G08540.1	3.62341e-18	2.15452e-16	-0.385942	0.0444121	7.62746	0.0617343	0.000513313	0.00135336	0.002868	0.002868
AT1G19400.1	3.95968e-18	2.35012e-16	1.35351	0.155936	5.98204	0.448094	0.00935184	0.0323327	0.00599559	0.0323327
AT5G09480.1	4.12106e-18	2.44138e-16	-0.483062	0.0556818	6.71069	0.0600735	0.00136264	0.0017793	0.00395244	0.00395244
AT3G01060.1	4.54028e-18	2.68479e-16	-0.773718	0.0892988	5.93736	0.196477	0.00283934	0.0108308	0.00617669	0.0108308
AT1G53780.4	4.55911e-18	2.69096e-16	0.575758	0.0664549	6.38388	0.0795229	0.00289298	0.00458656	0.00467773	0.00467773
AT1G80960.2	4.61799e-18	2.72072e-16	5.05153	0.583154	2.36216	6.92715	0.0221198	-0.00757899	0.560854	0.560854
AT5G49440.1	4.69086e-18	2.75859e-16	0.480745	0.0555091	8.26287	0.0514032	0.000240084	0.00504207	0.00255364	0.00504207
AT3G53700.1	5.07097e-18	2.97667e-16	-0.618392	0.0714758	5.92729	0.0776036	0.00253886	0.000748382	0.00621907	0.00621907
AT1G69550.1	5.32895e-18	3.12239e-16	-0.613266	0.0709298	5.96819	0.074823	0.00257402	0.000425713	0.0060506	0.0060506
AT4G01800.1	5.74562e-18	3.3604e-16	-0.427816	0.0495301	7.845	0.0444194	0.00147825	0.000582776	0.00272729	0.00272729
AT2G30390.1	6.31027e-18	3.68393e-16	-0.433625	0.050265	7.43401	0.047068	0.000613963	0.00371731	0.00302555	0.00371731
AT1G77210.3	6.54441e-18	3.8137e-16	-0.896071	0.103921	6.26997	0.258889	0.0103009	0.00821267	0.0050133	0.00821267
AT1G07280.2	6.65564e-18	3.87149e-16	-0.961061	0.111483	6.86048	0.216002	0.00933514	0.0119709	0.0037058	0.0119709
AT3G46490.1	7.18916e-18	4.17426e-16	0.852585	0.0990014	5.63995	0.247481	0.00907422	0.00711169	0.00772796	0.00772796
AT4G00370.1	7.51953e-18	4.35821e-16	-0.400965	0.0465876	7.35705	0.0444302	0.000623276	0.00231186	0.00309742	0.00309742
AT4G13290.1	8.37764e-18	4.8468e-16	-0.901244	0.104865	5.09538	0.347799	0.00692574	0.00982152	0.0119258	0.0119258
AT5G58350.1	8.64541e-18	4.99273e-16	-0.4931	0.0573994	6.57677	0.0645312	0.00143516	0.002538	0.00421288	0.00421288
AT1G52510.2	9.30203e-18	5.36228e-16	5.12955	0.597692	2.31454	6.75552	0.0217594	0.0368349	0.590645	0.590645
AT3G22800.1	1.20679e-17	6.94422e-16	1.54618	0.180792	4.15688	0.492271	0.0177036	0.0293592	0.0383291	0.0383291
AT5G62630.1	1.21499e-17	6.9789e-16	-0.458785	0.0536497	6.82526	0.0416895	0.00117398	0.000874835	0.00376022	0.00376022
AT4G14040.1	1.24193e-17	7.12093e-16	0.385966	0.0451477	7.68489	0.0312096	0.000453196	0.00304105	0.00282725	0.00304105
AT1G31600.1	1.3762e-17	7.87672e-16	5.71551	0.66949	3.12248	8.72227	0.457992	0.31038	0.223699	0.31038
AT1G62430.1	1.53137e-17	8.74925e-16	-0.418161	0.0490525	7.13551	0.0340856	0.000788579	7.01974e-05	0.00333625	0.00333625
AT3G50820.1	1.54387e-17	8.80502e-16	-0.358258	0.0420303	9.88585	0.0524793	4.9957e-05	7.82824e-05	0.00297841	0.00297841
AT5G64130.1	1.56928e-17	8.93407e-16	0.38938	0.0456915	7.49022	0.0342711	0.000602499	0.00123586	0.00297644	0.00297644
AT3G09440.3	1.79434e-17	1.01972e-15	-0.446607	0.0525025	7.42554	0.0493023	0.00169226	0.0028692	0.00303319	0.00303319
AT1G04820.1	1.83346e-17	1.04011e-15	0.341544	0.0401632	9.46868	0.0327292	7.45531e-05	0.00234322	0.00269074	0.00269074
AT5G52100.1	1.9289e-17	1.09233e-15	-0.479643	0.0564418	6.6152	0.0482153	0.00132754	0.0034171	0.00413363	0.00413363
AT5G27290.1	2.25941e-17	1.27724e-15	-0.624727	0.073674	6.76975	0.081769	0.00120357	0.00810133	0.00385028	0.00810133
AT1G65230.1	2.34425e-17	1.32288e-15	-0.435901	0.0514318	7.3064	0.0461757	0.000737628	0.00379704	0.00314775	0.00379704
AT1G78970.1	2.48439e-17	1.3995e-15	2.64551	0.312391	5.17226	1.55038	0.156267	-0.0965233	0.0110269	0.0110269
AT5G39210.1	2.78102e-17	1.56385e-15	-0.641684	0.0758903	5.78023	0.105003	0.00295522	0.00174751	0.00691793	0.00691793
AT3G53620.1	2.81852e-17	1.58216e-15	0.576103	0.0681468	6.07942	0.0699881	0.00232721	0.00380776	0.00563391	0.00563391
AT1G63420.1	2.89817e-17	1.62404e-15	-0.793448	0.0938925	5.36578	0.137772	0.00572804	0.00351954	0.00938476	0.00938476
AT2G29630.2	3.14961e-17	1.76186e-15	-0.830158	0.0983497	7.22392	0.14423	0.00357829	0.0130034	0.00323503	0.0130034
AT4G04640.1	3.22394e-17	1.8003e-15	-0.364079	0.0431468	10.0583	0.0306439	4.85212e-05	6.78853e-05	0.00314287	0.00314287
AT1G78915.1	3.2635e-17	1.81923e-15	-0.490317	0.058117	6.54168	0.0509181	0.0015014	0.00216698	0.00428874	0.00428874
AT3G60750.1	3.39071e-17	1.88687e-15	-0.382816	0.0453991	10.175	0.0427517	0.00026194	0.00176548	0.00327133	0.00327133
AT3G48420.1	3.4593e-17	1.92171e-15	-0.73725	0.0874565	7.66787	0.145134	0.000508519	0.0126034	0.00283905	0.0126034
AT2G34590.1	3.83685e-17	2.12776e-15	0.34627	0.0411355	8.1142	0.0244383	0.000299127	0.000425513	0.00260167	0.00260167
AT1G78140.1	3.94292e-17	2.18282e-15	-0.416891	0.0495438	7.0615	0.0347004	0.000780499	0.000382177	0.00342737	0.00342737
AT1G54575.1	4.25504e-17	2.35155e-15	-1.00639	0.119728	4.90439	0.213706	0.00937906	0.0151948	0.0146344	0.0151948
AT4G27700.1	4.26246e-17	2.3516e-15	-0.632652	0.0752669	7.89858	0.0926993	0.000359045	0.00935257	0.00269816	0.00935257
AT1G79340.1	4.41635e-17	2.43232e-15	0.345397	0.0411124	8.14759	0.0313382	0.000307935	0.00131436	0.0025896	0.0025896
AT4G17170.1	4.52149e-17	2.48597e-15	0.351674	0.0418734	7.95519	0.0374649	0.00033614	0.00229562	0.00266965	0.00266965
AT2G01590.1	5.02909e-17	2.76032e-15	-0.861364	0.102714	5.6811	0.155492	0.0105977	0.00537606	0.00748846	0.00748846
AT1G78670.1	5.30865e-17	2.9088e-15	0.425125	0.050733	6.9874	0.0441659	0.000887864	0.0034054	0.00352443	0.00352443
AT5G66040.1	5.46232e-17	2.9879e-15	0.506274	0.0604414	8.2	0.0537327	0.000309528	0.00595303	0.00257216	0.00595303
AT1G58602.1	5.78224e-17	3.15752e-15	1.03125	0.123214	5.62493	0.368944	0.0182112	0.00155738	0.00781446	0.00781446
AT2G22510.1	6.37339e-17	3.47442e-15	-0.565122	0.0676136	6.60431	0.0853661	0.00139421	0.00644282	0.00415569	0.00644282
AT1G12220.1	6.40534e-17	3.48592e-15	5.40924	0.647231	2.49	7.57392	0.232036	-0.153351	0.486092	0.486092
AT5G62220.1	6.54018e-17	3.55327e-15	-0.4811	0.0575819	6.55875	0.0478942	0.00143262	0.0024345	0.00425141	0.00425141
AT3G22210.1	7.03797e-17	3.81727e-15	-0.609511	0.0730268	6.33314	0.0986443	0.00194332	0.00719882	0.00482201	0.00719882
AT1G75220.1	7.29218e-17	3.94847e-15	0.358887	0.0430207	7.81007	0.0268649	0.00042534	0.00257235	0.00274743	0.00274743
AT4G31650.2	7.33193e-17	3.96332e-15	0.640985	0.0768423	5.75191	0.0878249	0.00304941	0.00122033	0.00707301	0.00707301
AT5G23820.1	7.39296e-17	3.98959e-15	0.353103	0.0423356	7.92558	0.0338466	0.000388238	0.00100921	0.00268427	0.00268427
AT1G03680.1	7.62957e-17	4.11037e-15	-0.328963	0.0394589	8.64133	0.0243698	0.000173242	0.0019808	0.00249591	0.00249591
AT5G49030.1	7.94146e-17	4.27123e-15	-0.419915	0.0503972	7.26863	0.0661868	0.000702991	0.00365108	0.00318688	0.00365108
AT1G78580.4	8.38741e-17	4.50353e-15	-0.513152	0.0616352	6.5205	0.0626729	0.00217614	0.00389169	0.00433625	0.00433625
AT1G73260.1	8.50189e-17	4.55264e-15	1.07087	0.128648	7.37695	0.250574	0.000670211	0.0277016	0.00307832	0.0277016
AT1G79470.1	8.51707e-17	4.55264e-15	-0.734207	0.0882055	5.4337	0.110511	0.00439962	0.00518363	0.00893787	0.00893787
AT3G50685.1	8.52141e-17	4.55264e-15	-0.399152	0.0479533	7.27855	0.0388259	0.000765567	0.00152441	0.00317647	0.00317647
AT4G01610.1	8.81561e-17	4.702e-15	0.340625	0.0409418	8.17105	0.0767946	0.000291969	0.00133601	0.00258156	0.00258156
AT5G49660.1	8.84552e-17	4.71013e-15	-0.473695	0.056939	6.56895	0.0538405	0.00132832	0.000192906	0.00422947	0.00422947
AT3G60150.1	9.40861e-17	5.00167e-15	4.5957	0.552899	2.5461	6.20213	0.0683602	0.239281	0.455692	0.455692
AT5G54370.1	9.59813e-17	5.09399e-15	0.486807	0.0585833	6.98263	0.132923	0.000957076	0.00492636	0.00353088	0.00492636
AT2G26250.1	9.6475e-17	5.10715e-15	0.350998	0.0422429	8.78588	0.029731	0.000154958	0.00290413	0.00249773	0.00290413
AT4G37300.1	9.65475e-17	5.10715e-15	0.373695	0.0449749	8.72886	0.0339443	0.000158263	0.0033093	0.00249544	0.0033093
AT1G24430.1	9.73266e-17	5.13146e-15	-1.28875	0.155121	4.40753	0.335731	0.0153184	0.00474758	0.0259316	0.0259316
AT4G27520.1	9.72646e-17	5.13146e-15	-0.328355	0.0395224	8.71083	0.02673	0.000182608	0.00241506	0.00249514	0.00249514
AT1G47540.1	9.84158e-17	5.18038e-15	5.22152	0.628593	2.19821	6.30618	0.00962707	-0.00247316	0.667738	0.667738
AT1G52690.2	1.05293e-16	5.53333e-15	-0.563925	0.0679537	6.41394	0.0873179	0.00331906	0.00224392	0.00459701	0.00459701
AT2G27680.1	1.12349e-16	5.89448e-15	-0.407258	0.0491208	7.68277	0.0353511	0.000437383	0.00369894	0.0028287	0.00369894
AT5G03553.1	1.19913e-16	6.28105e-15	0.766094	0.0924877	5.34006	0.124924	0.00509707	0.00736065	0.0095669	0.0095669
AT3G05760.1	1.2582e-16	6.57971e-15	0.542117	0.0654931	6.19536	0.0717583	0.00210657	0.00159891	0.0052466	0.0052466
AT4G14130.1	1.30698e-16	6.82371e-15	1.0469	0.126545	7.86611	0.444266	0.000446079	0.0270058	0.00271556	0.0270058
AT1G31040.1	1.32985e-16	6.93185e-15	2.16223	0.261427	3.7183	0.996599	0.0313583	0.0845165	0.0858034	0.0858034
AT5G44680.1	1.34054e-16	6.97626e-15	-0.480145	0.0580593	7.60636	0.0644085	0.000536449	0.0052422	0.00288364	0.0052422
AT2G37870.1	1.3602e-16	7.06712e-15	-0.625105	0.0756037	5.99332	0.0820786	0.0026587	0.00714002	0.00595151	0.00714002
AT3G63160.1	1.50949e-16	7.83011e-15	-0.33089	0.04008	9.43872	0.0385421	7.83763e-05	0.000632706	0.00267546	0.00267546
AT1G28610.2	1.51403e-16	7.84095e-15	-3.08123	0.373239	4.77454	2.13639	0.112066	0.126746	0.0167565	0.126746
AT3G62910.1	1.53343e-16	7.92863e-15	-0.515058	0.0624019	6.33663	0.121667	0.00186367	0.00451284	0.00481176	0.00481176
AT3G12345.1	1.54097e-16	7.95485e-15	-0.363126	0.0439978	7.64419	0.0352769	0.000462674	0.00210209	0.00285585	0.00285585
AT1G67740.1	1.67964e-16	8.65674e-15	-0.361862	0.0438994	10.1702	0.0318974	3.79527e-05	0.00125369	0.00326575	0.00326575
AT1G31800.1	1.69483e-16	8.72103e-15	-0.426522	0.0517504	7.20386	0.0859792	0.000918643	0.0036724	0.00325729	0.0036724
AT1G29700.1	1.70588e-16	8.76387e-15	-0.487789	0.0591895	6.49299	0.073668	0.00160583	0.00222734	0.0044	0.0044
AT1G43890.2	1.7417e-16	8.9336e-15	-0.425842	0.0516883	7.09932	0.0854218	0.00119997	0.00242497	0.00338006	0.00338006
AT2G35410.1	1.85749e-16	9.5123e-15	-0.413712	0.050263	7.05935	0.0607423	0.000900811	0.00106228	0.00343011	0.00343011
AT1G14570.1	2.04227e-16	1.04419e-14	0.541581	0.0658891	6.70279	0.0693663	0.00347571	-0.00117742	0.00396665	0.00396665
AT5G46580.1	2.17094e-16	1.10821e-14	-0.42298	0.051506	6.93782	0.067897	0.000955022	0.000178983	0.00359276	0.00359276
AT4G35770.4	2.49774e-16	1.27302e-14	0.551432	0.0672856	6.59267	0.102997	0.00335821	0.00440296	0.00417961	0.00440296
AT2G39470.1	2.51182e-16	1.27614e-14	-0.654741	0.0798979	7.26397	0.0905335	0.000853094	0.0100904	0.0031918	0.0100904
AT4G39350.1	2.50875e-16	1.27614e-14	-0.33882	0.0413454	8.03531	0.0236138	0.000297278	0.000622744	0.0026332	0.0026332
AT1G80180.1	2.68836e-16	1.36367e-14	0.375375	0.0458527	7.44152	0.0304495	0.000585406	0.000707684	0.00301882	0.00301882
AT3G02900.1	2.82723e-16	1.43185e-14	0.658405	0.080485	5.88225	0.187516	0.00274616	0.00835869	0.00641635	0.00835869
AT2G32870.1	2.93311e-16	1.48314e-14	-1.07825	0.131879	4.73669	0.250237	0.0123695	0.0100187	0.0174453	0.0174453
AT3G28940.1	2.9666e-16	1.49771e-14	0.389749	0.0476776	7.66066	0.0471122	0.000446608	0.00345022	0.00284411	0.00345022
AT5G22640.1	3.06059e-16	1.54274e-14	-0.339871	0.0415952	8.0676	0.0256875	0.000346213	0.00152618	0.00261978	0.00261978
AT1G32790.1	3.1994e-16	1.61018e-14	0.340942	0.0417537	8.02465	0.0239761	0.000350842	0.00159252	0.00263779	0.00263779
AT5G61770.1	3.21098e-16	1.61348e-14	4.8961	0.599635	2.32434	6.7688	0.0319625	-0.0160077	0.58443	0.58443
AT3G01420.1	3.26282e-16	1.63697e-14	0.326658	0.0400159	8.40371	0.021296	0.000223539	0.000521481	0.0025215	0.0025215
AT2G01110.1	3.72997e-16	1.86842e-14	-0.345517	0.0424102	7.87589	0.0307697	0.00037312	1.72897e-05	0.00271023	0.00271023
AT4G30950.1	4.37087e-16	2.18605e-14	-0.320107	0.0393841	8.86405	0.0288046	0.000154834	3.15058e-05	0.00250421	0.00250421
AT2G16060.1	4.5775e-16	2.28583e-14	1.41136	0.173766	4.55356	0.453475	0.0105756	0.0411865	0.0214714	0.0411865
AT2G29490.1	4.65581e-16	2.32133e-14	-0.581384	0.0715976	5.94387	0.110745	0.00263814	0.00307967	0.00614965	0.00614965
AT4G34220.1	4.76753e-16	2.37334e-14	-0.371305	0.0457426	7.46731	0.0319899	0.000590822	0.00121845	0.00299612	0.00299612
AT3G24929.3	4.94927e-16	2.46e-14	5.01	0.617548	2.30463	6.68317	0.0567936	-0.0230103	0.596975	0.596975
AT1G59840.1	5.29904e-16	2.62978e-14	-0.890298	0.109853	5.32217	0.188065	0.0109889	0.00553939	0.00969862	0.00969862
AT3G54200.1	5.65236e-16	2.8008e-14	0.583849	0.0721106	5.90836	0.0687738	0.00261375	0.00208137	0.00630043	0.00630043
AT1G53560.1	5.80916e-16	2.87406e-14	-0.56889	0.0702919	6.06525	0.0961502	0.00278606	0.00052263	0.00568413	0.00568413
AT2G34070.1	5.89133e-16	2.91023e-14	0.63216	0.078126	6.19556	0.0845338	0.00256297	0.00790046	0.00524593	0.00790046
AT3G09162.2	5.98105e-16	2.95001e-14	-1.07185	0.132496	4.75169	0.246065	0.0129268	0.0157157	0.0171678	0.0171678
AT3G09270.1	6.58931e-16	3.24504e-14	-0.485917	0.0601539	6.46334	0.0987695	0.00173173	0.00109611	0.00447139	0.00447139
AT3G47675.1	6.6829e-16	3.28609e-14	4.99052	0.617931	2.23102	6.35513	0.00919695	0.00639774	0.645384	0.645384
AT5G63780.1	6.69422e-16	3.28662e-14	-0.645761	0.0799609	7.3209	0.0879551	0.000678345	0.0102823	0.00313309	0.0102823
AT3G52380.1	6.87732e-16	3.37136e-14	-0.352251	0.043635	7.74852	0.0844934	0.000478864	0.00130765	0.00278516	0.00278516
AT3G25585.1	7.22051e-16	3.5342e-14	0.523435	0.0648882	6.7406	0.0568953	0.00331813	-0.000335516	0.00389983	0.00389983
AT1G23400.1	7.47867e-16	3.64943e-14	-0.364507	0.0452105	7.50859	0.0304183	0.000542981	0.00131077	0.002961	0.002961
AT2G31040.1	7.47635e-16	3.64943e-14	-0.399361	0.0495333	8.00994	0.0582486	0.000348534	0.00385755	0.00264425	0.00385755
AT3G16750.1	7.56274e-16	3.68486e-14	4.69148	0.581993	2.42226	6.19263	0.055896	0.0630125	0.524759	0.524759
AT3G51010.1	7.58845e-16	3.69178e-14	0.549493	0.0681698	6.06414	0.0958213	0.0022784	0.00186478	0.00568809	0.00568809
AT1G07720.1	7.78676e-16	3.78253e-14	0.463391	0.0575104	6.62201	0.0452151	0.00154991	0.00398422	0.00412	0.00412
AT2G39450.1	7.9186e-16	3.84076e-14	0.715208	0.0887856	6.99286	0.132952	0.000968741	0.0125448	0.00351708	0.0125448
AT3G66658.2	8.54017e-16	4.13599e-14	0.5334	0.0662922	6.14609	0.0691261	0.00212702	0.000719095	0.00540667	0.00540667
AT1G30590.3	8.60975e-16	4.16341e-14	5.92552	0.736527	3.42577	9.29763	0.459187	0.470766	0.143007	0.470766
AT1G55480.1	8.69829e-16	4.1999e-14	-0.634586	0.0788898	7.78113	0.0937121	0.000448254	0.0102208	0.0027648	0.0102208
AT5G05290.1	8.78706e-16	4.23639e-14	1.8753	0.233168	4.61359	1.11451	0.0145017	0.0786994	0.0200002	0.0786994
AT4G18440.1	8.86379e-16	4.26698e-14	-0.572398	0.0711792	6.01717	0.1458	0.00282504	0.00419054	0.00586035	0.00586035
AT1G58150.1	8.969e-16	4.31116e-14	4.95783	0.61663	2.23776	6.38452	0.0109769	0.0119733	0.64085	0.64085
AT1G26920.1	9.11757e-16	4.37603e-14	-0.37192	0.0462692	7.39144	0.0320834	0.000605372	0.000611497	0.00306463	0.00306463
AT3G47430.1	9.73074e-16	4.66335e-14	-0.709414	0.0883431	5.44746	0.103693	0.00452702	0.00485743	0.00885213	0.00885213
AT1G13110.1	9.83083e-16	4.7043e-14	0.350607	0.0436678	7.71316	0.0255275	0.000460781	0.00076106	0.00280815	0.00280815
AT1G51080.1	1.12909e-15	5.39492e-14	-0.93739	0.116999	4.83582	0.22363	0.00775199	0.0142824	0.0157145	0.0157145
AT1G29430.1	1.1335e-15	5.40794e-14	0.992799	0.123922	4.75069	0.232104	0.00913968	-0.00340268	0.0171861	0.0171861
AT1G52230.1	1.19422e-15	5.68918e-14	-0.343138	0.0428652	10.0108	0.0404202	4.13335e-05	0.00310853	0.00309458	0.00310853
AT5G53980.1	1.25702e-15	5.97952e-14	1.00269	0.125357	4.83224	0.247035	0.00784519	0.0190936	0.0157733	0.0190936
AT1G23740.1	1.28656e-15	6.11099e-14	-0.604864	0.075647	7.26174	0.087757	0.000715157	0.0090948	0.00319417	0.0090948
AT1G66130.1	1.3356e-15	6.33455e-14	-0.511506	0.0640081	6.26697	0.0537942	0.00200098	0.00306964	0.00502251	0.00502251
AT5G39580.1	1.35627e-15	6.42139e-14	1.45829	0.182529	6.27385	0.451399	0.00217856	0.0549359	0.00500141	0.0549359
AT5G55570.1	1.35791e-15	6.42139e-14	-2.48012	0.310433	3.54682	1.35308	0.0485836	0.0704883	0.11662	0.11662
AT1G54030.1	1.50637e-15	7.11296e-14	0.41694	0.0522716	7.03814	0.041537	0.00118605	0.00349793	0.00345737	0.00349793
AT4G00780.1	1.51927e-15	7.16332e-14	-0.418059	0.0524187	6.89523	0.137591	0.00105643	0.00289002	0.00365395	0.00365395
AT3G25690.2	1.61716e-15	7.61369e-14	-0.344816	0.043277	8.21929	0.0251959	0.000644485	0.00173264	0.0025662	0.0025662
AT1G05835.1	1.63692e-15	7.69546e-14	1.61535	0.202776	5.45299	0.582645	0.00625113	0.0642373	0.00881801	0.0642373
AT4G00820.1	1.81566e-15	8.52325e-14	0.509861	0.0641066	6.3266	0.117928	0.00185659	0.00518854	0.00484139	0.00518854
AT3G07990.1	2.0899e-15	9.79631e-14	0.633206	0.0797902	5.67264	0.0836171	0.00337593	0.00233225	0.00753803	0.00753803
AT3G49140.1	2.09334e-15	9.79812e-14	-0.415117	0.0523102	7.34403	0.0398677	0.000664259	0.00402664	0.00311012	0.00402664
AT3G44020.1	2.10339e-15	9.8308e-14	-0.584362	0.0736427	5.86839	0.0701162	0.00281721	0.000999461	0.00647979	0.00647979
AT4G27150.1	2.11892e-15	9.88902e-14	3.9726	0.500695	5.05676	4.98838	0.0561737	0.37359	0.0124465	0.37359
AT1G07650.3	2.19679e-15	1.02375e-13	0.621088	0.0783243	6.45656	0.0898058	0.00499057	0.00552605	0.00448814	0.00552605
AT1G62360.1	2.2176e-15	1.03196e-13	1.8279	0.230547	4.41976	0.727908	0.0162481	0.0748699	0.0254997	0.0748699
AT1G27150.1	2.28715e-15	1.06278e-13	0.442317	0.055815	6.6501	0.0478712	0.0012756	0.0019933	0.00406494	0.00406494
AT1G69900.1	2.30401e-15	1.06907e-13	-0.888872	0.112178	4.9628	0.174175	0.00780412	-0.00256225	0.0137682	0.0137682
AT3G10520.1	2.38745e-15	1.10619e-13	-0.661198	0.0834914	6.6334	0.114272	0.00138084	0.0105691	0.00409743	0.0105691
AT5G22800.1	2.50731e-15	1.16005e-13	-0.454882	0.0574835	7.19965	0.100543	0.00165633	0.00400828	0.00326201	0.00400828
AT3G14230.2	2.61511e-15	1.20818e-13	0.626992	0.0792855	7.57582	0.0907993	0.00189165	0.00888469	0.00290694	0.00888469
AT5G15450.1	2.77523e-15	1.28031e-13	-0.404336	0.0511778	6.92923	0.047606	0.000885086	0.00263274	0.00360492	0.00360492
AT5G66090.1	3.10305e-15	1.4295e-13	-0.518001	0.0656804	6.57951	0.0568629	0.00139703	0.00599825	0.00420709	0.00599825
AT3G59900.1	3.15979e-15	1.45355e-13	0.785375	0.0996109	5.1721	0.144907	0.00598114	0.00931374	0.0110286	0.0110286
AT1G55490.2	3.81719e-15	1.75345e-13	-0.314723	0.0400371	8.48842	0.10674	0.000239665	-3.66067e-05	0.00250829	0.00250829
AT3G02730.1	3.99868e-15	1.8342e-13	-0.41258	0.0525246	8.37968	0.0764993	0.00021601	0.00451343	0.00252608	0.00451343
AT2G18370.1	4.23852e-15	1.94144e-13	-1.22296	0.155837	6.27887	0.317462	0.00219075	0.039441	0.00498605	0.039441
AT1G60930.1	4.59054e-15	2.09968e-13	1.90855	0.24351	3.88481	1.06832	0.0386921	0.0330906	0.0629604	0.0629604
AT1G05840.1	5.48843e-15	2.5068e-13	0.467239	0.059786	6.46234	0.0593285	0.00165364	0.000618538	0.00447385	0.00447385
AT1G71990.1	5.63295e-15	2.56916e-13	-0.781297	0.100014	5.19097	0.274534	0.00631331	0.00431304	0.0108342	0.0108342
AT5G36120.1	5.81507e-15	2.64846e-13	-0.46738	0.05986	6.47681	0.084374	0.00170405	0.00399636	0.0044386	0.0044386
AT5G61410.1	6.54808e-15	2.97808e-13	-0.314891	0.0404074	8.81525	0.0697105	0.000299299	0.00152278	0.00249971	0.00249971
AT3G54660.1	6.76074e-15	3.07045e-13	-0.312585	0.0401322	8.3858	0.0212165	0.000236143	0.00090219	0.00252488	0.00252488
AT3G14370.1	6.99146e-15	3.17075e-13	0.864165	0.111009	4.95971	0.19491	0.00731216	0.00262096	0.013813	0.013813
AT5G62300.2	7.2017e-15	3.26149e-13	-2.76903	0.355876	5.38043	1.99344	0.10704	0.11007	0.00928457	0.11007
AT5G35970.1	7.22955e-15	3.26949e-13	-0.476859	0.0612898	8.50651	0.0542487	0.000218755	0.00622085	0.00250605	0.00622085
AT1G48260.1	7.49047e-15	3.38162e-13	1.11946	0.143965	4.68172	0.262294	0.0170102	-0.00348803	0.0185201	0.0185201
AT1G71140.1	7.49856e-15	3.38162e-13	-0.899381	0.115664	4.91016	0.200505	0.00838733	0.0116338	0.0145468	0.0145468
AT1G02910.1	7.7083e-15	3.47133e-13	-0.411325	0.052922	6.89785	0.0553554	0.00115114	0.00179384	0.00365013	0.00365013
AT3G13720.1	7.80094e-15	3.50813e-13	0.376956	0.0485094	7.18152	0.0352828	0.000751446	0.00273502	0.00328255	0.00328255
AT4G39040.1	8.02648e-15	3.60451e-13	-0.430072	0.0553706	6.73802	0.0892449	0.00135154	0.00309147	0.0039043	0.0039043
AT3G62650.1	8.81745e-15	3.95418e-13	0.537493	0.0693071	7.41735	0.0682391	0.000639702	0.00759482	0.00304065	0.00759482
AT5G67260.1	8.85943e-15	3.96747e-13	0.569693	0.0734648	6.20804	0.0902354	0.00186659	0.00738556	0.00520625	0.00738556
AT1G79500.3	9.00495e-15	4.02702e-13	-0.665248	0.08581	5.95226	0.121113	0.00650778	-0.00124382	0.00611511	0.00611511
AT3G15570.1	9.51971e-15	4.2513e-13	-0.392874	0.0507228	7.02358	0.0329861	0.000934191	0.000352339	0.00347633	0.00347633
AT1G30690.1	9.54288e-15	4.25573e-13	0.367302	0.0474232	7.56303	0.0275321	0.000938428	0.00018742	0.00291693	0.00291693
AT5G63820.1	1.09262e-14	4.86588e-13	1.14984	0.148789	4.68486	0.288866	0.00987572	0.0280756	0.0184559	0.0280756
AT3G20395.1	1.14324e-14	5.08426e-13	0.825437	0.106891	5.02522	0.140411	0.00670449	0.00178581	0.0128825	0.0128825
AT1G70530.1	1.14556e-14	5.08754e-13	-0.409282	0.0530024	7.10692	0.0377501	0.00144512	0.00179508	0.00337074	0.00337074
AT5G61190.8	1.17107e-14	5.19365e-13	5.15305	0.667567	2.26507	6.53894	0.141277	-0.110907	0.622686	0.622686
AT1G20020.1	1.18843e-14	5.26337e-13	-0.604786	0.0783678	9.84102	0.0894163	7.69665e-05	0.0104513	0.00294033	0.0104513
AT1G74640.1	1.22263e-14	5.40735e-13	-0.386552	0.0501126	7.05986	0.0341102	0.000875582	0.000500554	0.00342946	0.00342946
AT1G34630.2	1.23859e-14	5.4642e-13	-1.46714	0.190241	4.96543	0.609578	0.0373415	0.0247012	0.0137301	0.0247012
AT3G09050.1	1.23889e-14	5.4642e-13	-0.55755	0.0722967	5.94472	0.123243	0.00273559	0.00622467	0.00614612	0.00622467
AT3G63190.1	1.25779e-14	5.53997e-13	-0.326442	0.0423399	7.87491	0.0428524	0.000362375	0.000779175	0.00271077	0.00271077
AT5G62680.1	1.29404e-14	5.69182e-13	0.372272	0.0483068	7.2081	0.0328551	0.000747817	0.000577832	0.00325254	0.00325254
AT3G04720.1	1.29888e-14	5.70531e-13	0.469028	0.0608658	7.46403	0.0469181	0.000562686	0.00578814	0.00299898	0.00578814
AT1G78270.1	1.30535e-14	5.72587e-13	0.511526	0.0663863	6.12789	0.0640465	0.00208773	-0.000140961	0.00546737	0.00546737
AT3G02520.1	1.32888e-14	5.81588e-13	0.401379	0.0521068	6.9212	0.0408352	0.00103813	0.00275346	0.00361635	0.00361635
AT5G37690.1	1.32949e-14	5.81588e-13	-0.970814	0.126031	5.49742	0.206179	0.0091673	0.0180622	0.00855048	0.0180622
AT2G45050.1	1.43743e-14	6.27951e-13	0.531004	0.0690244	6.03461	0.134302	0.00237216	0.00203719	0.00579534	0.00579534
AT3G54040.1	1.56642e-14	6.83371e-13	0.738043	0.0960745	5.62733	0.149626	0.0042409	0.0115825	0.00780069	0.0115825
AT4G31290.1	1.63e-14	7.10144e-13	0.334333	0.0435506	7.73155	0.0285721	0.000455338	0.000990912	0.00279607	0.00279607
AT1G57660.1	1.64589e-14	7.16096e-13	0.376795	0.0490897	7.17083	0.0545006	0.000836239	9.00594e-05	0.00329484	0.00329484
AT1G05560.1	1.66266e-14	7.22414e-13	-0.438614	0.0571533	6.89252	0.092731	0.00126145	0.00433827	0.00365794	0.00433827
AT3G55330.1	1.73795e-14	7.54108e-13	-0.335389	0.0437349	7.71904	0.051839	0.00047473	-0.000118339	0.00280426	0.00280426
AT1G07960.2	1.74365e-14	7.55557e-13	-6.16036	0.803359	2.28399	8.48358	0.496075	0.134437	0.610301	0.610301
AT3G26060.2	1.78891e-14	7.74127e-13	-0.691231	0.0901807	6.51642	0.104222	0.00437438	0.00956716	0.00434557	0.00956716
AT1G06090.1	1.95561e-14	8.45124e-13	0.58041	0.0758357	5.81346	0.113979	0.00311364	0.00204984	0.00674532	0.00674532
AT5G60250.1	2.0484e-14	8.84035e-13	1.70365	0.222771	4.17005	0.709685	0.0225614	0.0625132	0.037469	0.0625132
AT1G67440.1	2.06232e-14	8.88848e-13	-1.20435	0.1575	5.76199	0.33588	0.0355081	0.00522894	0.00701693	0.00701693
AT5G22500.1	2.07645e-14	8.93738e-13	0.48502	0.0634361	7.54303	0.0502266	0.00053917	0.00635935	0.00293282	0.00635935
AT1G30970.2	2.08482e-14	8.96137e-13	-5.60878	0.733626	2.24203	10.7625	0.284656	0.574008	0.637985	0.637985
AT1G35620.1	2.32234e-14	9.96899e-13	0.396634	0.051974	6.91371	0.034754	0.0010037	0.00183388	0.0036271	0.0036271
AT1G79510.1	2.34984e-14	1.00736e-12	-0.494268	0.0647807	6.25441	0.0534943	0.00213283	0.0016159	0.00506123	0.00506123
AT5G16400.1	2.45833e-14	1.05246e-12	-0.330105	0.0432979	7.77497	0.0246876	0.000445195	0.00218253	0.00276859	0.00276859
AT4G11190.1	2.46937e-14	1.05578e-12	0.937292	0.122948	4.91238	0.260414	0.00831184	0.0176017	0.0145132	0.0176017
AT1G22360.1	2.47317e-14	1.056e-12	0.351243	0.0460751	7.4284	0.0288594	0.000608677	0.00145567	0.0030306	0.0030306
AT5G14200.1	2.52065e-14	1.07484e-12	0.925472	0.12144	5.54779	0.509881	0.0170248	-0.00660059	0.00825694	0.00825694
AT1G01120.1	2.78229e-14	1.18484e-12	0.339653	0.0446438	7.58271	0.0241156	0.000515078	0.00190972	0.00290162	0.00290162
AT1G32400.2	2.78968e-14	1.18641e-12	5.07796	0.667475	2.31473	6.73157	0.17323	-0.138448	0.590523	0.590523
AT4G18205.1	2.8211e-14	1.19819e-12	0.543657	0.0714748	6.0403	0.0631839	0.00241598	0.0063417	0.00577438	0.0063417
AT1G23360.3	2.8788e-14	1.22108e-12	4.72	0.620754	2.25248	6.46845	0.0295579	-0.00726074	0.631018	0.631018
AT1G31970.1	3.09704e-14	1.31191e-12	-0.386591	0.0509061	6.98965	0.0306194	0.000921045	0.00143663	0.0035214	0.0035214
AT1G78970.3	3.186e-14	1.34782e-12	2.19851	0.289639	5.20054	1.15785	0.133073	-0.0771764	0.0107391	0.0107391
AT1G34040.1	3.27855e-14	1.38515e-12	1.66927	0.220022	3.95984	0.556224	0.0282551	-0.0132985	0.0547331	0.0547331
AT5G54080.1	3.38353e-14	1.42762e-12	0.630173	0.0831064	6.9412	0.126992	0.00106052	0.0107795	0.00358801	0.0107795
AT4G24280.1	3.38852e-14	1.42785e-12	-0.304995	0.0402233	8.34191	0.0381823	0.000239544	0.000786564	0.00253403	0.00253403
AT1G80480.1	3.4736e-14	1.46178e-12	-0.326625	0.0430942	7.7541	0.0260967	0.000402006	0.000760988	0.00278162	0.00278162
AT5G26742.3	3.59358e-14	1.51029e-12	-0.591751	0.0781198	7.84471	0.0814309	0.00178734	0.00867444	0.00272745	0.00867444
AT1G50460.1	3.88748e-14	1.63167e-12	0.733799	0.097003	5.73279	0.133247	0.00894856	0.00454982	0.00718214	0.00718214
AT5G35170.1	3.90164e-14	1.63532e-12	-0.566849	0.0749381	8.45039	0.071793	0.000987223	0.00863972	0.00251366	0.00863972
AT5G55740.1	3.90635e-14	1.63532e-12	-0.651486	0.086129	5.58905	0.122314	0.00393222	0.0087847	0.00802014	0.0087847
AT2G30950.1	4.06588e-14	1.69989e-12	-0.315349	0.0417191	9.70035	0.032863	6.18053e-05	0.00292188	0.00283249	0.00292188
AT5G49730.1	4.28317e-14	1.7884e-12	-0.63413	0.0839674	6.98972	0.196986	0.00133831	0.0107483	0.00352131	0.0107483
AT5G40480.1	4.34717e-14	1.81277e-12	-0.428887	0.056805	6.71194	0.0394657	0.00119918	0.00433249	0.0039502	0.00433249
AT4G14060.1	4.39776e-14	1.83149e-12	-3.11886	0.413168	3.2223	1.94899	0.0973825	-0.00104346	0.195259	0.195259
AT3G54640.1	4.69368e-14	1.95219e-12	-0.406923	0.0539674	6.76402	0.0653996	0.00113293	0.00224356	0.00385989	0.00385989
AT1G67050.1	4.72339e-14	1.96201e-12	0.487784	0.0646985	6.20251	0.0496689	0.00195202	0.00335303	0.0052238	0.0052238
AT1G66940.1	4.86638e-14	2.01879e-12	0.610588	0.0810287	5.79518	0.100712	0.0044163	-1.03739e-05	0.00683909	0.00683909
AT5G38510.1	5.23637e-14	2.16948e-12	-0.525955	0.0698861	6.85917	0.0633157	0.00220447	0.00616821	0.00370779	0.00616821
AT3G26170.1	5.28558e-14	2.18705e-12	-0.97665	0.129793	4.71764	0.500043	0.0110722	0.00830018	0.0178071	0.0178071
AT3G24590.2	5.63797e-14	2.32985e-12	-0.429606	0.0571571	6.58407	0.0529691	0.00140295	0.000172461	0.00419751	0.00419751
AT1G63110.1	5.87908e-14	2.42637e-12	0.543222	0.0723259	6.45155	0.0745978	0.00446689	8.80572e-05	0.0045006	0.0045006
AT1G21140.1	6.04691e-14	2.48923e-12	-2.22649	0.296586	3.60178	0.99514	0.0448905	-0.0186757	0.105904	0.105904
AT5G09660.1	6.04192e-14	2.48923e-12	-0.311953	0.0415541	9.47142	0.0206162	0.000267956	0.00191046	0.00269217	0.00269217
AT3G59350.3	6.28688e-14	2.58471e-12	0.823267	0.10974	7.28066	0.154771	0.00326921	0.0173758	0.00317427	0.0173758
AT2G35960.1	6.33816e-14	2.60246e-12	-0.552257	0.0736255	5.87489	0.0640904	0.00284275	0.00104009	0.0064499	0.0064499
AT1G27180.7	6.43649e-14	2.63945e-12	5.61906	0.749319	2.50468	7.68879	0.484539	-0.409832	0.477997	0.477997
AT1G29790.1	6.46394e-14	2.64733e-12	0.668768	0.0891889	6.05765	0.14319	0.0079252	0.000979347	0.00571137	0.00571137
AT2G37170.1	6.63032e-14	2.71201e-12	0.449532	0.0599777	9.10281	0.107723	0.000120549	0.0060463	0.0025483	0.0060463
AT4G34830.1	6.97956e-14	2.85123e-12	-0.365675	0.0488332	7.42667	0.042574	0.00060295	0.00348507	0.00303217	0.00348507
AT1G74880.1	7.0657e-14	2.88275e-12	-0.439128	0.0586549	7.32837	0.04465	0.000651739	0.00524608	0.00312561	0.00524608
AT4G34950.1	7.13237e-14	2.90626e-12	-0.343264	0.0458578	7.50189	0.067652	0.000638436	-0.000196885	0.0029666	0.0029666
AT1G29920.1	7.21293e-14	2.93536e-12	-0.473597	0.0632818	11.6734	0.047453	1.00282e-05	0.00601722	0.00685498	0.00685498
AT1G05260.1	7.60639e-14	3.09157e-12	0.807301	0.107972	7.10642	0.156418	0.000918084	0.0190669	0.00337135	0.0190669
AT5G10480.1	7.736e-14	3.14027e-12	0.336315	0.0449936	7.52216	0.0241901	0.000520668	0.00188705	0.00294977	0.00294977
AT3G54140.1	7.7933e-14	3.15954e-12	0.600755	0.0803818	6.81817	0.0931586	0.00709288	0.00398352	0.00377142	0.00398352
AT3G18500.1	7.98261e-14	3.2322e-12	4.69893	0.628989	2.21564	6.30206	0.0224156	0.00303838	0.655801	0.655801
AT5G40340.1	8.26312e-14	3.34157e-12	-0.4089	0.0547679	6.81826	0.0337787	0.00137075	0.000270073	0.00377129	0.00377129
AT1G09795.1	8.29911e-14	3.3519e-12	0.36965	0.0495146	7.11174	0.0841744	0.000838044	0.00132578	0.00336486	0.00336486
AT1G58807.2	8.66765e-14	3.49196e-12	0.91408	0.122535	5.66372	0.20763	0.00880128	0.0169383	0.00759017	0.0169383
AT1G59124.1	8.66765e-14	3.49196e-12	0.91408	0.122535	5.66372	0.20763	0.00880128	0.0169383	0.00759017	0.0169383
AT3G01260.1	8.73098e-14	3.51307e-12	-0.662017	0.0887565	5.46025	0.117235	0.00473105	0.00419227	0.00877359	0.00877359
AT1G15885.1	8.79282e-14	3.53352e-12	4.72937	0.634145	2.18278	6.14487	0.0109674	0.00896675	0.678415	0.678415
AT3G23400.1	9.02788e-14	3.62345e-12	-0.317076	0.0425354	7.87341	0.053699	0.000390006	0.00208816	0.00271158	0.00271158
AT2G36390.1	9.12406e-14	3.65618e-12	-0.436697	0.0585935	8.1657	0.0418262	0.000273027	0.00561245	0.00258336	0.00561245
AT3G61440.3	9.13219e-14	3.65618e-12	4.70652	0.631503	2.69158	6.25955	0.231462	0.452189	0.383636	0.452189
AT2G41650.1	9.77946e-14	3.91044e-12	-0.499453	0.0670961	6.75078	0.185649	0.00127457	0.00644295	0.00388233	0.00644295
AT1G26665.1	9.9595e-14	3.97748e-12	0.45264	0.0608269	6.42163	0.0431116	0.00176584	0.00277591	0.00457688	0.00457688
AT2G05620.1	1.01142e-13	4.03423e-12	-0.358542	0.0481951	7.19851	0.0291291	0.000718587	0.00306067	0.00326329	0.00326329
AT3G12780.1	1.08975e-13	4.34129e-12	-0.322367	0.0433899	10.1002	0.0224861	4.01173e-05	7.78542e-05	0.00318735	0.00318735
AT2G32100.1	1.1087e-13	4.4113e-12	-0.465601	0.0626881	6.31374	0.051849	0.00185678	-0.000151613	0.00488	0.00488
AT3G28040.1	1.11963e-13	4.44929e-12	-0.355711	0.047901	7.26354	0.0323651	0.000741169	0.00088524	0.00319226	0.00319226
AT1G35320.3	1.13491e-13	4.50443e-12	2.68547	0.36172	3.50767	2.14693	0.0995627	0.0890643	0.124737	0.124737
AT5G24800.1	1.14645e-13	4.54462e-12	0.478593	0.0644758	6.17977	0.0543355	0.00182989	0.00262799	0.00529662	0.00529662
AT5G62190.1	1.14989e-13	4.55265e-12	-0.303182	0.0408467	8.1687	0.0226437	0.000277861	0.000668019	0.00258235	0.00258235
AT1G58080.1	1.19793e-13	4.73116e-12	-0.310599	0.0418766	7.96293	0.0221512	0.000340329	0.000281695	0.00266593	0.00266593
AT5G61290.1	1.19756e-13	4.73116e-12	1.18391	0.159621	4.37861	0.476782	0.0166742	-0.00689092	0.0270036	0.0270036
AT4G03280.1	1.27667e-13	5.02976e-12	-0.318889	0.0430432	10.0433	0.0288087	4.8757e-05	0.00122249	0.00312733	0.00312733
AT5G03940.1	1.27533e-13	5.02976e-12	-0.31367	0.042338	7.89173	0.0523979	0.000371103	0.00248959	0.00270176	0.00270176
AT3G02110.1	1.28629e-13	5.06146e-12	0.352103	0.0475328	7.29857	0.0286	0.000717453	-0.000158001	0.00315574	0.00315574
AT1G19000.1	1.32601e-13	5.21135e-12	0.516913	0.0698198	7.37486	0.0794852	0.00217837	0.00617843	0.0030803	0.00617843
AT3G62290.1	1.37817e-13	5.40973e-12	0.316932	0.0428377	9.14989	0.0451129	0.00012611	0.00301973	0.00256142	0.00301973
AT4G01995.1	1.42963e-13	5.60488e-12	-0.646934	0.0874998	5.78505	0.0983871	0.00420922	0.00891573	0.00689229	0.00891573
AT2G22470.1	1.45721e-13	5.70603e-12	0.421052	0.0569682	7.59134	0.0699696	0.000528305	0.0050352	0.002895	0.0050352
AT3G03470.1	1.51202e-13	5.91344e-12	1.34284	0.181806	4.41453	0.393831	0.0145277	0.0421354	0.0256827	0.0421354
AT2G23600.1	1.53072e-13	5.97932e-12	-0.589757	0.0798646	6.42353	0.0828745	0.00189977	0.00903455	0.00457193	0.00903455
AT3G16400.2	1.55707e-13	6.07483e-12	0.894987	0.121236	9.39433	0.183899	0.00017816	0.0250187	0.00265405	0.0250187
AT1G73110.1	1.58205e-13	6.1648e-12	-0.445758	0.0604003	6.68635	0.0538555	0.00225739	0.0018148	0.00399665	0.00399665
AT1G07590.1	1.59883e-13	6.22263e-12	-0.666199	0.0902872	9.89178	0.0990895	4.77337e-05	0.0139267	0.00298359	0.0139267
AT2G22330.1	1.64642e-13	6.40012e-12	-0.377619	0.0512042	6.95325	0.0356062	0.000923465	0.000221188	0.00357117	0.00357117
AT1G68010.1	1.64886e-13	6.40183e-12	-0.303905	0.0412099	9.27875	0.0210652	0.000306276	0.00213274	0.00260503	0.00260503
AT3G03530.1	1.65847e-13	6.43139e-12	-1.04089	0.14116	4.53027	0.217728	0.0120674	0.000634059	0.0220919	0.0220919
AT1G62180.1	1.66481e-13	6.44816e-12	-0.785058	0.106473	6.9416	0.150444	0.00377986	0.0156543	0.00358744	0.0156543
AT1G76180.2	1.86956e-13	7.23249e-12	0.296481	0.0402947	9.06729	0.0293599	0.000244043	0.00218709	0.00253938	0.00253938
AT5G65390.1	1.88392e-13	7.27926e-12	0.627936	0.0853546	7.42752	0.0929192	0.000625898	0.0118634	0.0030314	0.0118634
AT3G14660.1	1.92037e-13	7.41119e-12	0.590082	0.0802372	7.48318	0.1525	0.00180545	0.00923113	0.00298243	0.00923113
AT1G28140.1	1.96402e-13	7.55243e-12	-0.342311	0.0465651	7.3332	0.0330239	0.000596292	0.00117836	0.00312081	0.00312081
AT3G04230.1	1.96343e-13	7.55243e-12	0.975102	0.132644	4.68036	0.232377	0.00948926	0.0206727	0.0185478	0.0206727
AT4G25830.1	1.96052e-13	7.55243e-12	0.551239	0.0749836	5.84501	0.0686471	0.00304869	0.00428658	0.00658996	0.00658996
AT2G19570.1	1.98968e-13	7.64195e-12	0.426849	0.0580787	6.52023	0.0587375	0.00144565	0.00327771	0.00433687	0.00433687
AT1G54580.1	2.02044e-13	7.75082e-12	0.401138	0.0545956	7.59211	0.0382557	0.000489515	0.00462023	0.00289441	0.00462023
AT1G75780.1	2.0527e-13	7.86517e-12	0.37529	0.0510925	7.00116	0.10137	0.00096906	0.00158561	0.00350598	0.00350598
AT1G74040.1	2.22186e-13	8.5032e-12	-0.520352	0.0709437	6.63631	0.0621301	0.00221807	0.00640994	0.00409173	0.00640994
AT3G19850.1	2.28612e-13	8.7387e-12	-0.506407	0.0690784	6.02767	0.0609977	0.00235924	0.00485287	0.00582102	0.00582102
AT3G06035.1	2.32393e-13	8.87265e-12	-0.661405	0.0902487	5.38538	0.0890193	0.00471137	0.00096237	0.00925118	0.00925118
AT4G09160.1	2.47185e-13	9.42621e-12	0.650607	0.0888756	7.15913	0.102332	0.000781791	0.0127591	0.00330841	0.0127591
AT1G06850.1	2.65559e-13	1.01149e-11	0.64453	0.0881613	5.51356	0.0976723	0.00486858	0.00634337	0.00845556	0.00845556
AT3G56650.1	2.71334e-13	1.03226e-11	-0.365606	0.0500288	7.09515	0.040384	0.000905444	0.000289033	0.0033852	0.0033852
AT4G18270.1	2.79165e-13	1.06079e-11	-0.539942	0.0739234	5.86555	0.0585463	0.00287501	0.000359213	0.00649298	0.00649298
AT3G19800.1	2.83838e-13	1.07577e-11	-0.478295	0.0655033	6.31149	0.0769958	0.00246864	0.000989612	0.00488682	0.00488682
AT3G44120.1	2.84111e-13	1.07577e-11	-2.84945	0.390244	3.34845	2.0407	0.0992811	0.00902535	0.161788	0.161788
AT5G51210.1	2.83658e-13	1.07577e-11	2.79106	0.382236	3.26871	1.65197	0.0678891	0.0952202	0.182575	0.182575
AT1G80920.1	2.89547e-13	1.09506e-11	0.417687	0.0572239	9.14705	0.06196	0.000110181	0.00550337	0.00256058	0.00550337
AT5G64290.1	2.95478e-13	1.11618e-11	-0.317351	0.0434939	7.7735	0.0376265	0.000473462	0.00121411	0.00276949	0.00276949
AT1G16720.1	2.98287e-13	1.12546e-11	-0.333895	0.0457693	8.63803	0.0314303	0.000527983	0.00306315	0.00249602	0.00306315
AT1G69830.1	3.02297e-13	1.13925e-11	-0.36137	0.0495478	8.59467	0.035478	0.000192359	0.00401618	0.00249813	0.00401618
AT5G57655.2	3.24071e-13	1.21988e-11	0.341803	0.0469252	8.435	0.101116	0.000507697	0.00326711	0.00251609	0.00326711
AT3G50950.1	3.2805e-13	1.23342e-11	-0.907064	0.124557	6.72388	0.315882	0.00925659	0.0173394	0.00392902	0.0173394
AT1G79050.1	3.29709e-13	1.2382e-11	-0.428476	0.0588431	6.50047	0.036902	0.0015533	0.000332914	0.00438243	0.00438243
AT3G55020.3	3.44901e-13	1.29374e-11	4.93882	0.67882	2.73476	6.34264	0.259736	0.5302	0.364098	0.5302
AT5G19500.1	3.50713e-13	1.31401e-11	-0.566641	0.0779065	5.73299	0.125274	0.00322376	0.00676499	0.00718097	0.00718097
AT3G01480.1	3.53599e-13	1.32327e-11	-0.287857	0.039583	8.71129	0.0430159	0.000190818	4.66209e-05	0.00249515	0.00249515
AT4G01130.1	3.55211e-13	1.32776e-11	-0.642306	0.0883306	5.72023	0.1073	0.00611949	0.00454161	0.00725587	0.00725587
AT3G47790.1	3.57244e-13	1.33381e-11	-2.06498	0.284008	4.25145	0.88296	0.105551	-0.0520698	0.0327239	0.0327239
AT3G23700.1	3.58864e-13	1.3383e-11	-0.31084	0.0427551	7.87896	0.034593	0.000425138	0.000601423	0.00270858	0.00270858
AT4G17560.1	3.60326e-13	1.34219e-11	-0.360358	0.0495699	7.63641	0.0675771	0.000499436	0.00371287	0.00286147	0.00371287
AT5G28050.1	3.95757e-13	1.47246e-11	0.448327	0.0617785	7.84709	0.0633655	0.000413003	0.00612971	0.00272611	0.00612971
AT5G57800.1	4.16127e-13	1.54646e-11	0.363115	0.0500834	7.50381	0.0376633	0.000577731	0.00372229	0.00296498	0.00372229
AT5G54310.1	4.20317e-13	1.56023e-11	0.321072	0.0442928	7.63225	0.0325485	0.000498683	0.000789573	0.00286449	0.00286449
AT1G63480.5	4.21198e-13	1.56169e-11	-5.05816	0.697814	2.53475	5.24682	0.373038	-0.272565	0.461724	0.461724
AT4G35790.2	4.26012e-13	1.57772e-11	0.42931	0.0592395	8.16697	0.03926	0.00343304	0.00130121	0.00258293	0.00258293
AT1G09250.1	4.2668e-13	1.57837e-11	0.462883	0.063874	6.28241	0.0809699	0.00201887	0.000679241	0.00497522	0.00497522
AT5G01920.2	4.29396e-13	1.58659e-11	-0.336254	0.0464058	7.53892	0.0250265	0.000755583	0.000346468	0.00293613	0.00293613
AT1G10960.1	4.47416e-13	1.65128e-11	-0.301394	0.0416267	8.05914	0.0293526	0.000347264	0.00128321	0.00262322	0.00262322
AT5G02610.1	4.66348e-13	1.71917e-11	0.417839	0.0577543	6.56783	0.0675983	0.00146932	0.00424878	0.00423188	0.00424878
AT3G02180.1	4.84313e-13	1.78335e-11	0.402712	0.055703	7.15705	0.0380321	0.00141781	0.00390132	0.00331083	0.00390132
AT1G15740.1	4.86687e-13	1.78799e-11	0.310524	0.0429555	7.79916	0.0325002	0.000409253	0.000341689	0.0027539	0.0027539
AT2G37640.1	4.86431e-13	1.78799e-11	0.646876	0.089483	7.80206	0.096963	0.000998175	0.0127285	0.00275217	0.0127285
AT1G21065.1	5.05885e-13	1.85639e-11	-0.342119	0.0473606	7.30012	0.0246737	0.000691038	0.00159153	0.00315416	0.00315416
AT4G20870.1	5.23427e-13	1.91858e-11	0.382483	0.0529823	6.88399	0.0303027	0.00114167	0.00198405	0.00367054	0.00367054
AT5G18570.1	5.84876e-13	2.14137e-11	-0.4125	0.0572602	6.6104	0.0754418	0.00147736	0.000147726	0.00414332	0.00414332
AT3G24190.1	5.93962e-13	2.17216e-11	-0.371249	0.0515491	6.95741	0.0273871	0.000989974	0.000240651	0.00356541	0.00356541
AT1G71880.1	6.31424e-13	2.30653e-11	-0.498532	0.069303	7.0386	0.0760349	0.000890175	0.00734338	0.00345677	0.00734338
AT1G51680.1	6.59339e-13	2.40576e-11	-0.309552	0.0430674	7.87146	0.0216802	0.000467018	0.00270319	0.00271264	0.00271264
AT5G49910.1	6.63086e-13	2.41669e-11	-0.326507	0.0454312	7.5239	0.101334	0.000589927	0.00122706	0.00294834	0.00294834
AT1G62380.1	7.02665e-13	2.55804e-11	0.29672	0.0413322	9.75669	0.018882	5.49884e-05	0.0024504	0.00287361	0.00287361
AT5G56870.1	7.04577e-13	2.56209e-11	0.721831	0.100554	8.61286	0.302069	0.00018281	0.0171505	0.0024971	0.0171505
AT5G43060.1	7.1756e-13	2.60635e-11	0.302599	0.0421679	7.93976	0.0332946	0.00037104	1.4643e-05	0.00267719	0.00267719
AT2G21280.1	7.20645e-13	2.6146e-11	-0.376204	0.0524293	6.87798	0.0553809	0.00103282	0.00340797	0.00367946	0.00367946
AT4G39800.1	7.2442e-13	2.62533e-11	0.311187	0.0433725	7.77805	0.0217968	0.000458172	0.000995323	0.0027667	0.0027667
AT5G10430.1	7.70585e-13	2.78948e-11	0.546173	0.0762143	8.20879	0.268169	0.000330845	0.00962678	0.00256941	0.00962678
AT1G28590.1	7.80755e-13	2.82311e-11	-4.47981	0.62528	2.44196	4.88681	0.156949	0.356533	0.513294	0.513294
AT3G51420.1	8.28887e-13	2.99378e-11	-0.334506	0.0467429	7.37605	0.0231344	0.000666377	0.0014395	0.00307917	0.00307917
AT2G29300.1	8.51568e-13	3.07225e-11	-1.0044	0.140425	5.35093	0.219611	0.00735829	0.026446	0.00948889	0.026446
AT5G63800.1	8.53792e-13	3.07681e-11	-0.335491	0.0469072	7.49057	0.0248497	0.000566663	0.00320525	0.00297614	0.00320525
AT3G14660.2	8.83193e-13	3.1792e-11	-0.586846	0.0821041	6.54122	0.0825215	0.00726639	0.00217816	0.00428976	0.00428976
AT1G19485.2	9.0684e-13	3.25702e-11	1.09862	0.153783	5.56368	0.298683	0.032376	0.00175726	0.00816556	0.00816556
AT3G08010.1	9.0597e-13	3.25702e-11	-0.338603	0.0473963	7.31557	0.0298558	0.000712534	0.00106972	0.00313845	0.00313845
AT1G62660.1	9.15775e-13	3.28543e-11	0.653125	0.0914408	8.06496	0.122213	0.00101882	0.013315	0.00262085	0.013315
AT4G27160.1	9.37972e-13	3.36131e-11	4.0505	0.567351	4.80605	4.53175	0.0550709	0.496735	0.0162105	0.496735
AT4G00895.1	9.8976e-13	3.54294e-11	-0.320983	0.0450065	7.57574	0.18852	0.00056543	-0.000186852	0.002907	0.002907
AT1G23760.1	1.01407e-12	3.62591e-11	-0.633487	0.0888658	5.44688	0.218547	0.00468224	0.00779648	0.00885569	0.00885569
AT5G36700.2	1.08712e-12	3.88278e-11	-0.474224	0.0666139	7.5255	0.0813856	0.00281236	0.00479463	0.00294704	0.00479463
AT1G07180.1	1.10271e-12	3.92974e-11	-0.56361	0.0791917	5.66465	0.0825207	0.00316611	-0.000616954	0.00758472	0.00758472
AT5G23120.1	1.10195e-12	3.92974e-11	-0.27991	0.039329	8.86081	0.0177308	0.000147749	0.00109291	0.00250386	0.00250386
AT1G09310.1	1.12319e-12	3.99827e-11	0.352958	0.0496111	9.85714	0.0491126	4.50301e-05	0.00417427	0.00295381	0.00417427
AT5G19540.2	1.15621e-12	4.11125e-11	-0.307342	0.0432237	7.83153	0.0319048	0.000467834	0.00164462	0.00273494	0.00273494
AT1G58370.1	1.18332e-12	4.203e-11	-0.621873	0.0874977	5.57629	0.111265	0.00503108	0.00239453	0.00809324	0.00809324
AT4G24620.1	1.21257e-12	4.30215e-11	-0.297998	0.0419484	7.98964	0.0221645	0.000363145	0.000772492	0.00265342	0.00265342
AT1G61190.4	1.23964e-12	4.39333e-11	1.05267	0.148245	5.61231	0.445735	0.0163207	0.0213533	0.00788691	0.0213533
AT5G03230.1	1.25359e-12	4.43789e-11	0.550695	0.07757	6.40314	0.0746675	0.00183463	0.0084804	0.00462563	0.0084804
AT5G47950.1	1.2759e-12	4.51189e-11	0.903617	0.127326	5.51453	0.395103	0.0052461	0.0225456	0.0084499	0.0225456
AT1G12310.1	1.27975e-12	4.52053e-11	0.35746	0.0503715	7.08538	0.0284861	0.000952316	0.00283185	0.00339731	0.00339731
AT3G44160.1	1.31161e-12	4.62797e-11	-0.511028	0.072046	5.94646	0.0629134	0.00275926	0.00141608	0.00613894	0.00613894
AT4G12545.1	1.36376e-12	4.80668e-11	0.453514	0.0639862	6.63225	0.569112	0.00172658	0.0052921	0.00409969	0.0052921
AT3G27060.1	1.37178e-12	4.82965e-11	0.40198	0.0567218	7.34384	0.0382555	0.00069253	0.00482296	0.00311031	0.00482296
AT1G63050.1	1.45393e-12	5.1133e-11	-0.523502	0.0739533	5.9558	0.0789064	0.00276793	0.00660766	0.00610063	0.00660766
AT1G15180.1	1.56758e-12	5.50694e-11	0.798538	0.112973	6.6543	0.210443	0.00153295	0.0203465	0.00405686	0.0203465
AT5G01520.1	1.58551e-12	5.56384e-11	0.675066	0.0955264	5.76051	0.111778	0.00351479	0.0121286	0.00702512	0.0121286
AT5G62390.1	1.59568e-12	5.59343e-11	-0.2981	0.0421885	7.89304	0.019488	0.000350129	0.00228672	0.00270107	0.00270107
AT1G05150.1	1.59802e-12	5.59552e-11	0.367685	0.052038	6.91859	0.0322062	0.00102211	-0.000480415	0.0036201	0.0036201
AT1G06350.1	1.67444e-12	5.85672e-11	1.19935	0.169898	5.62098	0.34313	0.00404346	0.0454399	0.00783718	0.0454399
AT2G45960.1	1.69629e-12	5.92667e-11	0.366643	0.0519515	10.4277	0.0305226	4.0164e-05	0.00458662	0.00360329	0.00458662
AT1G52270.1	1.70914e-12	5.96508e-11	4.46657	0.632985	2.27152	5.46491	0.0684186	0.075906	0.618444	0.618444
AT3G27340.1	1.73148e-12	6.03648e-11	0.812603	0.115188	5.15457	0.159633	0.011528	-0.00074511	0.0112178	0.0112178
AT3G23050.2	1.76196e-12	6.13611e-11	1.17711	0.166916	5.35433	0.301899	0.0382965	-0.00980437	0.00946482	0.00946482
AT1G78260.1	1.79576e-12	6.24026e-11	0.599141	0.0849907	6.47536	0.100126	0.00167918	0.0107038	0.00444211	0.0107038
AT2G21385.1	1.79555e-12	6.24026e-11	-0.493145	0.0699546	6.45856	0.107404	0.00287691	0.00551218	0.00448319	0.00551218
AT1G67860.1	1.8157e-12	6.30275e-11	1.11909	0.158782	4.36254	0.433104	0.0155884	-0.00333243	0.0276319	0.0276319
AT5G15150.1	1.82801e-12	6.33863e-11	0.570308	0.080929	5.68454	0.0985946	0.00375954	0.00140322	0.00746818	0.00746818
AT5G66690.1	1.91488e-12	6.63267e-11	0.551091	0.0782738	6.35033	0.0663325	0.00179118	0.0087119	0.00477197	0.0087119
AT1G48830.2	2.06236e-12	7.12813e-11	5.19982	0.73964	2.43323	7.27621	0.419477	-0.373237	0.518352	0.518352
AT1G60470.1	2.06173e-12	7.12813e-11	-4.26297	0.606377	2.3971	3.71672	0.0906643	0.21779	0.539666	0.539666
AT3G59400.1	2.06517e-12	7.13015e-11	-0.46588	0.0662702	7.58227	0.0523613	0.000576129	0.00695257	0.00290195	0.00695257
AT3G50240.4	2.0915e-12	7.2133e-11	-0.63619	0.0905191	6.6148	0.0848941	0.00991191	-0.00041479	0.00413445	0.00413445
AT1G63390.1	2.2032e-12	7.59041e-11	-3.22286	0.459033	3.29395	3.21388	0.185369	0.0397617	0.17585	0.17585
AT3G44320.1	2.28513e-12	7.85582e-11	0.515123	0.0734225	5.86819	0.0625774	0.00276075	0.00580968	0.00648072	0.00648072
AT4G13540.1	2.283e-12	7.85582e-11	0.90592	0.129122	4.71012	0.254496	0.0106285	0.00464333	0.0179529	0.0179529
AT1G78880.1	2.32894e-12	7.99786e-11	0.343902	0.0490363	7.13394	0.0260086	0.000783982	0.000662486	0.00333812	0.00333812
AT3G61050.2	2.34389e-12	8.04058e-11	6.69777	0.955143	4.27093	13.2446	0.413586	1.15035	0.0317256	1.15035
AT1G19050.1	2.37946e-12	8.1539e-11	-1.04307	0.148793	4.43997	0.232756	0.013141	-0.00357875	0.0248121	0.0248121
AT3G51140.1	2.40068e-12	8.21785e-11	-0.380038	0.0542216	6.77286	0.0378771	0.00119487	0.00144274	0.00384509	0.00384509
AT4G01690.1	2.53942e-12	8.68352e-11	-0.290236	0.0414557	8.106	0.0432294	0.000341378	0.00147619	0.00260475	0.00260475
AT1G70780.1	2.57874e-12	8.80858e-11	0.43611	0.0623108	8.17294	0.0424537	0.000288241	0.0063677	0.00258093	0.0063677
AT5G16010.1	2.67216e-12	9.11798e-11	-0.336708	0.0481426	7.22329	0.0292591	0.000737486	0.00121566	0.00323572	0.00323572
AT3G43740.2	2.68455e-12	9.15056e-11	4.85821	0.694693	2.05385	5.72339	0.0557639	0.04907	0.771546	0.771546
AT5G01750.2	2.89351e-12	9.85236e-11	0.27513	0.0394011	8.81979	0.0162515	0.00016127	0.00019408	0.00250006	0.00250006
AT4G39675.1	2.89927e-12	9.8615e-11	0.866602	0.12411	4.75663	0.154718	0.00932803	0.00386453	0.0170777	0.0170777
AT5G30510.1	2.97038e-12	1.00927e-10	-0.274156	0.0392824	8.9184	0.0337957	0.000134317	0.000112209	0.002511	0.002511
AT1G62640.1	2.98517e-12	1.01322e-10	0.869496	0.124598	6.47047	0.227789	0.0192216	0.00739202	0.00445398	0.00739202
AT1G11120.2	2.99551e-12	1.01494e-10	0.809545	0.116015	4.88871	0.194883	0.00819876	0.00645346	0.0148746	0.0148746
AT4G35100.2	2.99656e-12	1.01494e-10	0.687026	0.0984576	9.65957	0.121043	0.000138674	0.0164794	0.0028044	0.0164794
AT5G03150.1	3.06034e-12	1.03545e-10	0.98517	0.141245	6.58234	0.211595	0.00146074	0.0327393	0.00420115	0.0327393
AT1G24625.1	3.12484e-12	1.05616e-10	0.564469	0.0809623	5.68756	0.134227	0.00378654	0.0031445	0.00745042	0.00745042
AT4G05320.3	3.21267e-12	1.08471e-10	0.4782	0.0686272	9.36867	0.0507397	0.00196068	0.00611308	0.00264234	0.00611308
AT1G12410.1	3.22367e-12	1.08728e-10	-0.298522	0.0428442	7.76992	0.0238173	0.000375069	0.00150441	0.00277171	0.00277171
AT5G28750.1	3.3305e-12	1.12213e-10	-0.356215	0.0511581	6.95951	0.0631643	0.000924031	0.00197247	0.00356251	0.00356251
AT4G21210.1	3.34783e-12	1.12679e-10	-0.443733	0.0637338	7.41478	0.105885	0.00070488	0.00625854	0.003043	0.00625854
AT1G05200.2	3.45845e-12	1.1628e-10	0.798921	0.114825	5.94615	0.259544	0.0164624	0.00342964	0.00614019	0.00614019
AT3G18820.1	3.63184e-12	1.21982e-10	0.306504	0.0440961	7.6998	0.018639	0.000516277	0.000305697	0.00281709	0.00281709
AT3G19100.1	3.70653e-12	1.2436e-10	0.408203	0.0587516	7.1214	0.0383046	0.000819562	0.00509773	0.00335316	0.00509773
AT3G25440.2	3.71748e-12	1.24598e-10	4.89463	0.704514	2.24825	6.41949	0.217035	-0.203278	0.633833	0.633833
AT1G06640.1	3.85373e-12	1.2903e-10	0.531086	0.0764984	6.36559	0.082898	0.00364504	0.00638697	0.00472856	0.00638697
AT2G16005.1	3.8906e-12	1.30128e-10	-1.02703	0.147964	6.80768	0.498968	0.00140756	0.036124	0.00378815	0.036124
AT3G58850.1	3.898e-12	1.3024e-10	0.559769	0.0806487	5.72509	0.0953199	0.00339081	0.00775926	0.0072272	0.00775926
AT1G80360.4	3.90931e-12	1.30483e-10	5.6833	0.818869	3.1428	9.013	0.931708	-0.604647	0.217801	0.217801
AT1G63900.1	3.9191e-12	1.30673e-10	-0.456797	0.0658202	6.23883	0.0431697	0.00231725	-0.000712938	0.00510956	0.00510956
AT1G67700.3	4.03781e-12	1.34492e-10	-5.89273	0.849605	4.39638	8.35207	0.462032	0.775387	0.0263362	0.775387
AT4G37900.1	4.09273e-12	1.3618e-10	-1.84554	0.26616	4.72111	0.832304	0.103702	-0.018151	0.0177403	0.0177403
AT3G43520.1	4.1339e-12	1.37407e-10	0.372354	0.0537112	6.82048	0.057611	0.00117776	0.00369995	0.00376777	0.00376777
AT5G55790.1	4.14343e-12	1.37582e-10	3.31293	0.477904	3.17834	3.07308	0.124931	0.2666	0.207611	0.2666
AT1G71720.1	4.16759e-12	1.38241e-10	-0.407479	0.0587876	6.66083	0.0342682	0.00188013	-0.000253968	0.00404441	0.00404441
AT2G47590.1	4.31353e-12	1.42934e-10	-0.301876	0.0435827	7.98597	0.0450039	0.000359896	0.00289631	0.00265511	0.00289631
AT3G06470.1	4.36538e-12	1.44503e-10	0.829694	0.119815	5.88858	0.202435	0.00290591	0.0217036	0.00638785	0.0217036
AT5G26280.1	4.39962e-12	1.45487e-10	0.578293	0.0835236	8.16836	0.0848825	0.000349543	0.0116096	0.00258246	0.0116096
AT1G60420.1	4.5132e-12	1.49074e-10	0.36772	0.0531379	6.82625	0.0332641	0.00108185	0.00284773	0.00375867	0.00375867
AT3G58840.1	4.51741e-12	1.49074e-10	-0.755916	0.109237	5.42983	0.122184	0.0114938	0.000264915	0.00896223	0.00896223
AT4G30290.1	4.52405e-12	1.4914e-10	0.344028	0.0497167	7.10608	0.0851714	0.000865528	0.000674532	0.00337176	0.00337176
AT3G26290.1	4.62509e-12	1.52315e-10	1.55541	0.22488	5.61596	0.99971	0.00692029	0.0797727	0.00786598	0.0797727
AT1G19690.1	4.69418e-12	1.54432e-10	-0.583691	0.0844151	5.52766	0.07114	0.00384245	0.00211801	0.0083734	0.0083734
AT1G51360.1	4.78085e-12	1.57122e-10	0.844775	0.12222	5.32955	0.161669	0.00489691	0.0207105	0.00964374	0.0207105
AT4G12980.1	4.79113e-12	1.57299e-10	-0.416883	0.0603161	6.37038	0.0368949	0.00152153	0.00214444	0.00471511	0.00471511
AT3G13240.1	4.85229e-12	1.59144e-10	4.5695	0.661305	2.10234	5.81076	0.0139768	0.00751506	0.735721	0.735721
AT2G22122.1	4.86649e-12	1.59447e-10	0.607668	0.0879478	5.62545	0.0821666	0.00337479	0.00988488	0.00781147	0.00988488
AT1G80820.1	4.92751e-12	1.61183e-10	-0.846346	0.122523	5.18938	0.156472	0.00647244	0.0192622	0.0108502	0.0192622
AT5G59250.1	4.92951e-12	1.61183e-10	-0.286553	0.0414838	8.08177	0.020329	0.000336008	0.00145451	0.00261411	0.00261411
AT1G62250.1	5.29805e-12	1.73057e-10	-1.0817	0.156829	4.74126	0.283748	0.0248031	-0.000165322	0.0173601	0.0173601
AT5G63810.1	5.39623e-12	1.76085e-10	0.277775	0.0402879	8.32387	0.0254404	0.000244339	-9.54625e-05	0.00253815	0.00253815
AT1G25141.1	5.65335e-12	1.84288e-10	4.30011	0.624279	2.34289	4.51851	0.0953144	0.185378	0.572784	0.572784
AT1G80940.4	5.71116e-12	1.85983e-10	4.49894	0.653282	2.16548	6.12918	0.0411084	-0.00373797	0.69051	0.69051
AT4G28850.1	5.77017e-12	1.87715e-10	1.4647	0.212731	4.15449	0.829616	0.0217624	0.0558169	0.038488	0.0558169
AT5G40950.1	5.85329e-12	1.90226e-10	-0.273089	0.0396748	8.57128	0.033821	0.000198685	0.0012718	0.00249975	0.00249975
AT5G55710.1	6.04458e-12	1.96244e-10	-0.363063	0.0527816	6.85741	0.0397373	0.00106535	0.000215546	0.00371046	0.00371046
AT1G06450.1	6.45601e-12	2.0939e-10	-0.78832	0.114761	4.8948	0.149994	0.00779657	0.000993806	0.0147809	0.0147809
AT3G05410.2	6.51527e-12	2.11099e-10	-0.547815	0.0797646	5.75909	0.0608067	0.00387395	-0.00337036	0.007033	0.007033
AT1G61840.1	6.70446e-12	2.17009e-10	1.45813	0.212437	3.97188	0.818647	0.0238424	0.0241947	0.0535225	0.0535225
AT2G01090.4	6.73538e-12	2.17791e-10	5.12056	0.746094	2.36476	6.99518	0.39501	-0.307225	0.559257	0.559257
AT4G39960.1	6.88788e-12	2.22498e-10	-0.389246	0.0567418	6.77163	0.0490088	0.0012075	0.00431186	0.00384714	0.00431186
AT5G64370.1	7.28394e-12	2.35055e-10	0.353049	0.0515251	6.94201	0.0270291	0.00096428	-0.000390531	0.00358687	0.00358687
AT1G10730.1	7.49531e-12	2.41633e-10	0.796612	0.11633	4.93208	0.164097	0.00752725	0.0156715	0.0142184	0.0156715
AT3G13520.1	7.64119e-12	2.46089e-10	0.469038	0.0685215	8.34443	0.0629903	0.000232268	0.00781664	0.00253347	0.00781664
AT1G18740.1	7.67082e-12	2.46796e-10	0.424458	0.0620139	6.36048	0.0439356	0.00184969	0.00309922	0.00474298	0.00474298
AT3G02870.1	7.76733e-12	2.49651e-10	-0.501799	0.0733326	5.979	0.0933708	0.00282643	0.00639243	0.00600757	0.00639243
AT3G27110.1	7.84917e-12	2.52029e-10	-0.752988	0.110065	5.99612	0.126461	0.00566007	0.0151075	0.00594068	0.0151075
AT1G49660.1	7.9761e-12	2.55849e-10	-0.382465	0.0559243	6.69283	0.0456245	0.00137672	0.00219715	0.00398476	0.00398476
AT5G15530.1	8.06862e-12	2.58558e-10	0.397254	0.0581007	6.49277	0.0429708	0.0013864	0.00210665	0.00440051	0.00440051
AT5G40780.1	8.49043e-12	2.71804e-10	0.812374	0.118942	6.12491	0.274653	0.0138463	0.010406	0.00547739	0.010406
AT5G60640.1	8.5802e-12	2.74404e-10	0.332381	0.0486755	7.60823	0.0290031	0.00117943	0.00206746	0.00288224	0.00288224
AT4G28740.1	8.60826e-12	2.75027e-10	-0.489786	0.0717315	6.12709	0.0769056	0.00248259	0.00633812	0.00547007	0.00633812
AT3G03870.2	8.77527e-12	2.80085e-10	0.384606	0.0563501	6.63785	0.0322343	0.00135473	0.00170023	0.0040887	0.0040887
AT3G51510.1	8.791e-12	2.80308e-10	-0.294503	0.0431505	7.81849	0.0217313	0.000449458	0.00245691	0.00274249	0.00274249
AT1G49720.1	8.90683e-12	2.8372e-10	-0.338381	0.0495932	7.3314	0.0245247	0.00109365	0.00173285	0.0031226	0.0031226
AT5G43540.1	9.03428e-12	2.87494e-10	1.49626	0.219358	3.92046	0.462529	0.0235861	0.0139616	0.0589017	0.0589017
AT2G35390.2	9.0625e-12	2.88107e-10	-0.441235	0.0646909	6.38631	0.0442944	0.00250306	-2.15552e-05	0.00467108	0.00467108
AT1G33810.1	9.46328e-12	3.0055e-10	-0.366472	0.0537788	6.77848	0.0314525	0.00112223	0.00295098	0.00383575	0.00383575
AT1G60590.1	9.59362e-12	3.04389e-10	-0.696526	0.102243	5.14287	0.228747	0.00657154	0.00345644	0.0113489	0.0113489
AT4G25810.1	9.70491e-12	3.07616e-10	1.05128	0.154355	5.82639	0.254969	0.00300654	0.037837	0.00668068	0.037837
AT3G21090.1	9.72845e-12	3.08058e-10	1.31935	0.193724	5.49683	0.444735	0.00487528	0.0594603	0.00855397	0.0594603
AT2G39470.2	9.93974e-12	3.14438e-10	-0.880408	0.129332	5.30017	0.182155	0.0188073	-0.00122863	0.00986699	0.00986699
AT3G13330.1	1.00762e-11	3.18443e-10	-0.322992	0.0474611	7.27384	0.0221653	0.000680133	0.00222791	0.0031814	0.0031814
AT5G05740.3	1.01596e-11	3.20763e-10	-0.973841	0.143123	5.86864	0.20657	0.0286371	-0.0136721	0.00647867	0.00647867
AT2G40900.1	1.03255e-11	3.2568e-10	-0.546421	0.0803338	5.81411	0.0757471	0.00315733	0.00790584	0.00674204	0.00790584
AT1G50320.1	1.04487e-11	3.29243e-10	-0.306928	0.0451353	7.55315	0.0254728	0.000567604	-7.28886e-05	0.00292474	0.00292474
AT1G20810.1	1.05056e-11	3.30711e-10	-0.42339	0.0622687	6.44027	0.0694057	0.00211797	0.00361299	0.00452898	0.00452898
AT1G30700.1	1.07766e-11	3.38909e-10	-0.500422	0.0736377	5.90932	0.0516185	0.00299949	0.00129412	0.00629625	0.00629625
AT5G25350.1	1.11311e-11	3.49716e-10	0.284633	0.0419129	7.99074	0.022967	0.000358556	0.00212373	0.00265292	0.00265292
AT4G09760.1	1.1465e-11	3.59852e-10	-1.0617	0.156437	5.95107	0.266268	0.00869458	0.0332581	0.00611995	0.0332581
AT1G19450.1	1.16821e-11	3.66308e-10	-0.536805	0.0791271	6.77597	0.0664956	0.00118481	0.00954849	0.00383991	0.00954849
AT3G56290.1	1.20153e-11	3.76391e-10	-0.777346	0.114652	4.92342	0.142434	0.0076882	0.0148463	0.0143474	0.0148463
AT5G20620.1	1.21552e-11	3.80402e-10	0.324389	0.0478567	7.24815	0.0263544	0.000717477	0.00155325	0.00320868	0.00320868
AT1G79600.1	1.2383e-11	3.87154e-10	-0.302712	0.0446763	7.91513	0.036213	0.00039326	0.00302841	0.00268958	0.00302841
AT3G61070.1	1.27066e-11	3.96884e-10	0.570536	0.08425	6.3464	0.0908178	0.00389865	0.00826946	0.00478332	0.00826946
AT3G05800.1	1.3042e-11	4.06963e-10	0.340644	0.0503303	7.11433	0.0467738	0.000980816	0.00235215	0.00336171	0.00336171
AT2G34860.1	1.30949e-11	4.08219e-10	-0.329347	0.0486654	7.38557	0.0425651	0.000989832	0.000542762	0.00307015	0.00307015
AT5G65430.2	1.33242e-11	4.14963e-10	0.394405	0.0583001	7.4852	0.0593516	0.00199736	0.00382934	0.00298071	0.00382934
AT5G09590.1	1.36363e-11	4.24271e-10	-0.392417	0.0580351	6.60983	0.0347419	0.00138144	0.0043924	0.00414447	0.0043924
AT3G28200.1	1.3732e-11	4.26834e-10	0.696234	0.102982	7.1791	0.115782	0.000854371	0.0173263	0.00328532	0.0173263
AT3G07730.1	1.37515e-11	4.27028e-10	-1.22543	0.181264	4.17611	0.336393	0.0192434	-0.00254638	0.0370821	0.0370821
AT5G60120.1	1.42947e-11	4.43467e-10	0.311474	0.0461109	7.64999	0.0308642	0.000793253	0.00192562	0.00285169	0.00285169
AT5G35525.1	1.57192e-11	4.8719e-10	1.15565	0.171433	4.27558	0.600705	0.0188872	0.0264324	0.0314946	0.0314946
AT4G21280.1	1.67577e-11	5.18876e-10	-0.296213	0.044002	10.1808	0.0268458	4.0995e-05	0.000433272	0.00327817	0.00327817
AT5G59910.1	1.79652e-11	5.55726e-10	0.278443	0.0414246	8.04378	0.0226809	0.000312102	0.000605127	0.00262961	0.00262961
AT1G55990.1	1.79893e-11	5.55936e-10	4.53594	0.674842	2.05948	5.64517	0.0133655	0.0262722	0.767341	0.767341
AT1G20380.1	1.89558e-11	5.85243e-10	-1.74648	0.260131	4.93837	0.648569	0.101877	-0.0357143	0.0141254	0.0141254
AT1G14160.1	1.90968e-11	5.8903e-10	0.751564	0.11196	4.97419	0.127101	0.00788495	-0.000574239	0.0136039	0.0136039
AT5G02260.1	1.9889e-11	6.12875e-10	0.489995	0.0730591	5.89008	0.051834	0.00276909	0.00414402	0.00638113	0.00638113
AT4G18390.1	2.00905e-11	6.18492e-10	-0.437939	0.0653118	6.70276	0.0425047	0.00204053	0.00527197	0.0039667	0.00527197
AT1G75380.3	2.1665e-11	6.66322e-10	-0.318814	0.0476244	8.14224	0.0243042	0.00129667	0.00127268	0.00259148	0.00259148
AT1G78340.1	2.20285e-11	6.76853e-10	-0.576282	0.0861163	5.56453	0.129151	0.00455249	-0.0020905	0.00816069	0.00816069
AT4G09010.1	2.23928e-11	6.87391e-10	-0.475031	0.0710114	8.55201	0.0987725	0.000198537	0.00844595	0.00250135	0.00844595
AT3G55010.1	2.27828e-11	6.98695e-10	-0.722892	0.108105	5.80503	0.115206	0.00813038	0.0119038	0.00678821	0.0119038
AT3G55560.1	2.29567e-11	7.03356e-10	0.440705	0.0659159	6.16457	0.0582589	0.00210246	0.00336405	0.00534595	0.00534595
AT5G63850.1	2.32014e-11	7.10176e-10	-0.367242	0.0549408	6.71705	0.0311349	0.00123347	0.000965569	0.00394109	0.00394109
AT1G21400.6	2.4479e-11	7.48569e-10	1.52812	0.228881	4.60801	0.518475	0.0696759	-0.0182464	0.0201299	0.0201299
AT1G21130.1	2.50391e-11	7.64966e-10	6.77654	1.01549	6.30538	13.6628	0.142299	1.62552	0.00490531	1.62552
AT3G50750.1	2.51354e-11	7.67178e-10	0.4656	0.0697781	6.01927	0.0518939	0.00249438	0.0017146	0.00585245	0.00585245
AT1G10470.3	2.52009e-11	7.68448e-10	-0.436734	0.0654559	6.3677	0.060058	0.00262218	0.00332757	0.00472262	0.00472262
AT1G20190.1	2.54443e-11	7.744e-10	0.436064	0.0653692	8.26263	0.0777869	0.000629283	0.00669609	0.00255371	0.00669609
AT3G04730.1	2.54351e-11	7.744e-10	0.264687	0.0396782	8.53358	0.0159838	0.000195802	0.000685453	0.0025031	0.0025031
AT1G36060.1	2.56228e-11	7.79093e-10	-0.6576	0.0985944	5.23763	0.269635	0.00627347	0.00924141	0.0103908	0.0103908
AT2G01720.1	2.56538e-11	7.79299e-10	0.32915	0.049351	7.09838	0.029639	0.000793966	8.6674e-05	0.00338121	0.00338121
AT5G56890.1	2.60706e-11	7.91209e-10	-0.334517	0.0501734	7.05997	0.0222587	0.000886174	-0.000670534	0.00342932	0.00342932
AT1G77120.1	2.65916e-11	8.06261e-10	0.759099	0.113905	5.91367	0.201618	0.00275662	0.0194852	0.00627736	0.0194852
AT5G48880.4	2.70002e-11	8.17878e-10	-0.829333	0.124486	5.68263	0.266392	0.0146612	0.0119046	0.00747942	0.0119046
AT2G32270.1	2.84721e-11	8.61649e-10	0.707981	0.106395	4.98427	0.137021	0.00594605	0.00586146	0.0134595	0.0134595
AT1G55740.1	2.88417e-11	8.72012e-10	-0.424735	0.0638473	6.23541	0.0412707	0.001868	0.00474134	0.00512024	0.00512024
AT1G79150.1	2.90315e-11	8.76926e-10	-0.515438	0.0774932	5.76588	0.0547128	0.00329906	0.000224352	0.00699556	0.00699556
AT1G51200.1	2.94751e-11	8.89488e-10	0.275414	0.0414209	8.3172	0.0393429	0.000401457	0.00118288	0.00253972	0.00253972
AT1G52750.1	2.9718e-11	8.95977e-10	0.451942	0.0679821	6.13379	0.0775834	0.00216483	0.00575785	0.00544758	0.00575785
AT1G76080.1	3.11706e-11	9.38889e-10	-0.389613	0.0586684	8.39626	0.0500137	0.000209918	0.00569062	0.00252288	0.00569062
AT5G04470.1	3.14769e-11	9.47226e-10	0.470005	0.0707892	5.97615	0.0679611	0.00257164	0.00206598	0.00601884	0.00601884
AT5G66460.1	3.42524e-11	1.02978e-09	0.550161	0.0830178	5.59567	0.0751298	0.0038325	0.00545137	0.00798227	0.00798227
AT4G39970.1	3.43581e-11	1.032e-09	-0.36047	0.0543977	7.41277	0.0627307	0.000605555	0.0044672	0.00304485	0.0044672
AT3G07800.1	3.4683e-11	1.04078e-09	0.457994	0.0691294	6.04505	0.0478022	0.00243535	0.00125794	0.005757	0.005757
AT5G25265.1	3.55638e-11	1.06622e-09	0.282471	0.0426599	7.84027	0.0336433	0.000389809	0.000431849	0.00272996	0.00272996
AT1G60780.1	3.61757e-11	1.08355e-09	0.297738	0.0449826	7.54208	0.0218857	0.000535158	0.00276581	0.00293359	0.00293359
AT1G80240.1	3.67833e-11	1.10072e-09	0.396039	0.0598564	6.77682	0.0539369	0.0013261	0.00481583	0.00383849	0.00481583
AT1G64330.1	3.7085e-11	1.10831e-09	0.364008	0.0550253	6.74451	0.0345147	0.0012974	0.00167331	0.00389309	0.00389309
AT2G04690.2	3.7106e-11	1.10831e-09	0.734579	0.111044	5.87578	0.167682	0.0106614	0.0104772	0.00644581	0.0104772
AT4G29020.1	3.78633e-11	1.12988e-09	0.627567	0.0949103	8.88084	0.113602	0.000130523	0.0153117	0.00250611	0.0153117
AT1G78000.2	4.09265e-11	1.22016e-09	-1.10083	0.166776	6.61835	0.28282	0.0140936	0.0335877	0.00412731	0.0335877
AT2G01890.1	4.12382e-11	1.22831e-09	-0.455367	0.0689997	6.64114	0.0730395	0.00164481	0.00651683	0.00408228	0.00651683
AT2G42890.1	4.13532e-11	1.23059e-09	0.431391	0.0653707	6.90388	0.126448	0.00368437	-0.00052336	0.00364133	0.00364133
AT1G74850.1	4.39823e-11	1.30762e-09	-0.390951	0.0593248	6.52732	0.0452054	0.00171252	0.000447628	0.0043208	0.0043208
AT1G02770.1	4.42862e-11	1.31544e-09	-1.40016	0.212501	4.02878	1.07348	0.029223	0.012745	0.0481883	0.0481883
AT1G78210.1	4.83934e-11	1.4361e-09	0.507928	0.0772421	5.73857	0.133083	0.00307924	0.00157339	0.00714876	0.00714876
AT3G14690.1	5.00463e-11	1.48378e-09	-0.31625	0.0481296	7.26966	0.0263567	0.000785284	0.00251974	0.00318579	0.00318579
AT1G29590.1	5.01295e-11	1.48488e-09	4.45567	0.678128	2.0476	5.57484	0.0120974	-0.00925557	0.77623	0.77623
AT1G64170.1	5.11593e-11	1.51399e-09	0.866657	0.131961	4.97031	0.282505	0.00722136	0.0226307	0.0136597	0.0226307
AT3G47420.1	5.34691e-11	1.58088e-09	0.647469	0.0986853	5.21721	0.0952133	0.00611635	0.00642931	0.0105787	0.0105787
AT3G51110.1	5.36921e-11	1.58602e-09	0.506573	0.0772178	5.74958	0.0538739	0.00313544	0.00236136	0.00708614	0.00708614
AT1G12320.1	5.38524e-11	1.58929e-09	-1.09438	0.16683	4.914	0.268807	0.0141854	0.033527	0.0144888	0.033527
AT1G08500.1	5.5288e-11	1.63016e-09	0.464213	0.0708079	5.99985	0.158241	0.0026687	-0.00108655	0.00592631	0.00592631
AT1G67280.1	5.55616e-11	1.63672e-09	-0.269809	0.0411595	8.13224	0.015876	0.000309127	0.00167135	0.00259505	0.00259505
AT5G47980.1	5.89968e-11	1.73632e-09	0.860763	0.131489	4.6715	0.168358	0.00987833	0.0197607	0.0187309	0.0197607
AT2G25810.1	6.06323e-11	1.78282e-09	-0.448731	0.0685905	6.04514	0.159311	0.00230844	0.00285545	0.00575669	0.00575669
AT1G15670.1	6.25605e-11	1.83784e-09	0.502455	0.0768575	6.47151	0.0675268	0.00165563	0.0084708	0.00445145	0.0084708
AT1G80980.1	6.38288e-11	1.87338e-09	4.62449	0.707705	2.087	5.79063	0.111641	-0.0277683	0.746953	0.746953
AT5G60600.1	6.63795e-11	1.94647e-09	-0.257374	0.0394224	8.78116	0.0288722	0.000166752	0.00106139	0.00249746	0.00249746
AT5G55060.2	6.68674e-11	1.95898e-09	4.41386	0.676193	2.45299	5.35453	0.225117	0.558718	0.50695	0.558718
AT1G72470.1	6.8907e-11	2.0169e-09	0.600324	0.0920316	5.36452	0.0815133	0.00508622	0.00943347	0.00939352	0.00943347
AT1G10480.1	7.24752e-11	2.11941e-09	-1.19295	0.183096	4.32564	0.385394	0.0163544	0.0411154	0.0291705	0.0411154
AT1G32550.1	7.60099e-11	2.22075e-09	-0.354166	0.0544177	6.77299	0.0494058	0.00123163	0.00320634	0.00384486	0.00384486
AT5G65360.1	7.77549e-11	2.26967e-09	0.315969	0.0485742	7.19941	0.0647184	0.000782501	0.00243573	0.00326228	0.00326228
AT4G34920.1	8.3728e-11	2.4418e-09	0.313469	0.0482724	7.39977	0.0229857	0.000602152	0.00339253	0.00305685	0.00339253
AT1G72910.1	8.3955e-11	2.4462e-09	-1.13425	0.174679	4.23128	0.286096	0.0184953	0.0295486	0.033812	0.033812
AT5G44440.1	8.48194e-11	2.46915e-09	0.503237	0.0775189	7.76975	0.405795	0.000482896	0.00981855	0.00277182	0.00981855
AT2G39670.1	8.85246e-11	2.57467e-09	-0.325354	0.0501675	7.05563	0.0295378	0.000879624	0.0005386	0.00343485	0.00343485
AT1G79460.1	9.21999e-11	2.67914e-09	-0.480632	0.0741805	5.83232	0.0512162	0.00278182	0.006405	0.00665147	0.00665147
AT4G32260.1	9.43201e-11	2.73827e-09	-0.277987	0.0429271	10.0327	0.0183864	4.24527e-05	0.00169839	0.00311652	0.00311652
AT4G28940.1	9.45869e-11	2.74353e-09	-0.658569	0.101704	5.80514	0.159346	0.00628969	0.0114424	0.00678765	0.0114424
AT1G07280.1	9.65267e-11	2.79727e-09	0.640839	0.0990126	6.23602	0.142306	0.0116877	0.00415068	0.00511834	0.00511834
AT1G61790.2	9.71702e-11	2.81338e-09	0.350115	0.0541029	6.95942	0.027025	0.00145529	0.00294375	0.00356263	0.00356263
AT1G15350.4	9.74649e-11	2.81937e-09	0.590058	0.0911874	5.84864	0.101472	0.00622193	0.0080326	0.00657258	0.0080326
AT1G02890.1	9.82943e-11	2.8408e-09	0.288182	0.0445444	7.57965	0.0180596	0.000497517	0.00238329	0.00290397	0.00290397
AT1G71695.1	9.98535e-11	2.88327e-09	0.26017	0.0402293	8.36352	0.0131051	0.000245024	-0.000104377	0.00252937	0.00252937
AT3G07510.1	1.00991e-10	2.91089e-09	4.13553	0.639635	3.56123	4.96523	0.467723	0.233646	0.113732	0.233646
AT5G02450.1	1.00925e-10	2.91089e-09	0.473563	0.073244	7.38163	0.12532	0.000618972	0.00857763	0.00307388	0.00857763
AT2G46100.1	1.0448e-10	3.00873e-09	-0.38923	0.0602493	6.43632	0.0382573	0.00168378	0.00250122	0.00453903	0.00453903
AT1G23900.3	1.06006e-10	3.04995e-09	4.87167	0.754346	2.02619	5.61974	0.183097	-0.099139	0.792397	0.792397
AT2G04690.1	1.07083e-10	3.07819e-09	0.49974	0.0774	6.17932	0.0774946	0.00497177	0.00137499	0.00529809	0.00529809
AT3G23340.1	1.08269e-10	3.10948e-09	0.524397	0.0812398	5.9153	0.0796885	0.00504378	0.00250774	0.00627034	0.00627034
AT3G61010.3	1.08861e-10	3.12369e-09	4.58597	0.710552	2.07325	5.71018	0.108416	-0.0558238	0.757098	0.757098
AT1G50520.1	1.09338e-10	3.13459e-09	2.5204	0.390552	3.3036	1.45684	0.0881675	0.106531	0.173314	0.173314
AT1G20010.1	1.11019e-10	3.17995e-09	0.253741	0.0393329	9.00749	0.0138245	0.000125877	9.23803e-05	0.00252625	0.00252625
AT5G46110.1	1.13878e-10	3.25892e-09	-0.280694	0.0435368	10.0527	0.0194273	0.000112352	0.00119005	0.003137	0.003137
AT5G63080.1	1.14595e-10	3.27652e-09	0.713949	0.110753	4.98444	0.129666	0.00757073	0.00816195	0.013457	0.013457
AT1G73570.1	1.14864e-10	3.28129e-09	-0.768814	0.119271	4.78611	0.134324	0.00783326	0.00660335	0.0165532	0.0165532
AT2G37360.1	1.18993e-10	3.39321e-09	-0.407069	0.0632035	6.29334	0.0348634	0.00190615	0.0021046	0.00494188	0.00494188
AT5G43330.1	1.18939e-10	3.39321e-09	0.358475	0.055658	6.66424	0.0273034	0.0012726	0.00202157	0.00403793	0.00403793
AT1G78120.1	1.20216e-10	3.42502e-09	-0.693447	0.107694	5.03839	0.0982301	0.00718261	-0.000246435	0.0126996	0.0126996
AT5G26820.1	1.21123e-10	3.44782e-09	-0.329501	0.0511813	6.98669	0.0293605	0.000965235	0.00102107	0.00352539	0.00352539
AT5G16360.1	1.21582e-10	3.45782e-09	0.668315	0.103818	5.08278	0.134717	0.00638508	0.00083713	0.0120919	0.0120919
AT1G21400.1	1.23041e-10	3.49622e-09	1.32698	0.206196	7.18016	0.427891	0.00128991	0.0715957	0.00328411	0.0715957
AT1G78860.1	1.24203e-10	3.52612e-09	-1.86843	0.290394	3.63897	0.706901	0.04546	0.00839851	0.0991035	0.0991035
AT5G49850.1	1.26128e-10	3.5776e-09	0.735963	0.114426	4.95676	0.128452	0.00635503	0.0160907	0.0138558	0.0160907
AT1G56050.1	1.28686e-10	3.64372e-09	-0.456905	0.0710725	5.98795	0.134906	0.00268696	4.07978e-05	0.00597241	0.00597241
AT4G22890.1	1.28684e-10	3.64372e-09	-0.468899	0.0729381	8.561	0.0500495	0.000393425	0.00872652	0.00250058	0.00872652
AT1G52410.2	1.29775e-10	3.67133e-09	1.27862	0.198932	5.05366	0.53455	0.0553522	-0.045344	0.0124891	0.0124891
AT3G44740.2	1.3022e-10	3.67786e-09	4.46074	0.694072	2.01407	5.44313	0.0242038	-0.00820105	0.801629	0.801629
AT5G35790.1	1.30235e-10	3.67786e-09	-0.280862	0.043701	7.70333	0.0191707	0.000459184	0.000470704	0.00281472	0.00281472
AT3G60750.2	1.31498e-10	3.71026e-09	-0.403621	0.0628162	9.39358	0.046122	0.00102022	0.00574414	0.0026537	0.00574414
AT4G22212.1	1.32326e-10	3.73035e-09	0.721518	0.112308	4.93171	0.126587	0.00739844	0.0080474	0.0142239	0.0142239
AT5G20650.1	1.32583e-10	3.73432e-09	0.32305	0.0502865	7.72881	0.0281429	0.000476474	0.0038585	0.00279785	0.0038585
AT3G19860.2	1.39954e-10	3.93847e-09	-1.39821	0.217927	5.26635	0.59246	0.0257464	0.055669	0.0101413	0.055669
AT3G43810.1	1.4197e-10	3.99168e-09	0.296263	0.0461917	7.43131	0.020468	0.000629742	0.00097441	0.00302798	0.00302798
AT1G10490.1	1.42893e-10	4.01063e-09	-0.999109	0.1558	5.20177	0.205828	0.0308848	-0.0186998	0.010727	0.010727
AT3G56170.1	1.4284e-10	4.01063e-09	0.415395	0.0647756	6.51399	0.0500563	0.00154002	0.00565291	0.00435112	0.00565291
AT3G10130.1	1.44971e-10	4.06539e-09	-0.328844	0.0512972	6.93184	0.0218167	0.000909767	0.000645176	0.00360121	0.00360121
AT5G42580.1	1.46573e-10	4.10673e-09	0.577195	0.0900615	5.52162	0.748265	0.00549615	-0.00119496	0.00840854	0.00840854
AT1G62770.1	1.48753e-10	4.16419e-09	0.725015	0.113166	6.32734	0.121012	0.00179142	0.0201627	0.00483918	0.0201627
AT3G29250.2	1.56917e-10	4.3889e-09	0.648475	0.101348	6.45602	0.319165	0.00212245	0.0154857	0.00448949	0.0154857
AT4G03520.1	1.57377e-10	4.39793e-09	-0.254165	0.0397255	8.61181	0.0168119	0.000208184	0.00185738	0.00249715	0.00249715
AT2G04039.1	1.58149e-10	4.41566e-09	-0.564092	0.0881766	6.22832	0.0909932	0.00218661	0.0111421	0.00514239	0.0111421
AT1G27480.1	1.61294e-10	4.49956e-09	-0.372403	0.0582399	6.52128	0.055044	0.00148017	0.00391621	0.00433448	0.00433448
AT1G12760.1	1.62505e-10	4.5288e-09	-0.360465	0.056383	7.31943	0.0834755	0.000769795	0.00467999	0.00313457	0.00467999
AT2G37640.2	1.62624e-10	4.5288e-09	0.676929	0.105885	7.48296	0.106629	0.00168904	0.0175311	0.00298262	0.0175311
AT5G11090.1	1.66575e-10	4.63479e-09	0.529192	0.0828239	6.90317	0.160002	0.00108537	0.0106743	0.00364236	0.0106743
AT3G26744.2	1.73572e-10	4.8253e-09	6.35916	0.996254	4.01442	11.5721	0.47858	1.22289	0.049475	1.22289
AT3G26935.1	1.75466e-10	4.87374e-09	0.353469	0.0553905	7.12171	0.0317371	0.000797086	0.00446253	0.00335278	0.00446253
AT4G04850.2	1.75871e-10	4.88075e-09	-0.40304	0.063162	6.87368	0.0681905	0.00141175	0.00542728	0.00368589	0.00542728
AT1G79160.1	1.78754e-10	4.95649e-09	0.682138	0.106942	5.74127	0.128344	0.00319588	0.0164098	0.00713327	0.0164098
AT5G49460.1	1.79451e-10	4.97151e-09	0.270259	0.0423738	7.94422	0.015309	0.000403069	0.000306435	0.002675	0.002675
AT2G29400.1	1.84458e-10	5.10143e-09	0.29726	0.0466382	7.34083	0.0256078	0.000615509	0.000562088	0.00311327	0.00311327
AT2G34510.2	1.84309e-10	5.10143e-09	-1.75831	0.275862	5.04198	0.744064	0.0165356	0.113922	0.01265	0.113922
AT3G45260.1	1.84909e-10	5.10949e-09	-0.47579	0.0746527	5.99989	0.0509215	0.00362763	0.00551446	0.00592614	0.00592614
AT5G67400.1	1.87943e-10	5.18887e-09	0.902695	0.141691	5.97651	0.429437	0.00301501	0.0314014	0.00601743	0.0314014
AT5G26260.1	1.89671e-10	5.23209e-09	0.866238	0.135998	7.62367	0.493827	0.000563977	0.0311426	0.00287078	0.0311426
AT1G66700.1	1.91941e-10	5.29016e-09	-2.73729	0.429874	3.91076	1.9936	0.115955	0.200831	0.0599781	0.200831
AT2G39705.1	1.92989e-10	5.31447e-09	0.524884	0.0824406	5.59153	0.0717711	0.00364507	0.00165943	0.00800599	0.00800599
AT2G28000.1	1.95855e-10	5.38416e-09	-0.257746	0.0404971	8.27717	0.0501676	0.000261657	0.000319986	0.00254979	0.00254979
AT3G16460.1	1.95852e-10	5.38416e-09	0.263179	0.0413507	9.73363	0.0151276	7.47704e-05	0.000353219	0.00285645	0.00285645
AT5G17520.1	1.96626e-10	5.40075e-09	-0.354259	0.0556666	6.71892	0.0688501	0.00137438	-0.000353099	0.00393779	0.00393779
AT3G27770.1	2.01046e-10	5.51743e-09	0.274443	0.0431478	8.11655	0.0164206	0.000590754	0.00112494	0.00260079	0.00260079
AT5G24300.2	2.05783e-10	5.64259e-09	-0.275574	0.0433499	7.94053	0.0305713	0.0005447	0.00140388	0.00267681	0.00267681
AT4G31850.1	2.06321e-10	5.65253e-09	-0.336962	0.0530101	6.82951	0.0287797	0.00106371	0.00268775	0.00375355	0.00375355
AT2G24270.1	2.06875e-10	5.66288e-09	0.341773	0.0537704	8.0993	0.0282392	0.00148178	0.00347467	0.00260729	0.00347467
AT2G27385.1	2.07549e-10	5.67649e-09	0.25156	0.0395805	9.23309	0.0143853	9.73698e-05	0.00197394	0.00258826	0.00258826
AT4G15780.1	2.11537e-10	5.78062e-09	0.341617	0.0537748	6.81751	0.0375527	0.00118478	0.000812506	0.00377247	0.00377247
AT5G15970.1	2.17755e-10	5.94548e-09	-0.252586	0.0397882	9.32838	0.0152602	8.89838e-05	0.00134893	0.0026249	0.0026249
AT1G15350.1	2.1811e-10	5.95013e-09	0.516859	0.0814206	5.94731	0.101014	0.00522913	-0.00307466	0.0061354	0.0061354
AT3G07670.1	2.18464e-10	5.95471e-09	-0.384919	0.0606385	6.60841	0.0548587	0.00215613	0.00119894	0.00414735	0.00414735
AT4G09900.1	2.19821e-10	5.98663e-09	-0.542017	0.0853998	5.81941	0.0775938	0.00302657	0.00947594	0.0067154	0.00947594
AT3G46700.1	2.23056e-10	6.06958e-09	0.664836	0.104788	5.97554	0.106168	0.00293091	0.015893	0.00602129	0.015893
AT5G47550.1	2.2824e-10	6.20537e-09	0.720231	0.113583	6.24432	0.11623	0.00192715	0.0201889	0.00509251	0.0201889
AT3G57410.7	2.32195e-10	6.30757e-09	0.834935	0.131727	6.3922	0.168869	0.0200629	0.00968333	0.00465504	0.00968333
AT2G01090.2	2.32467e-10	6.30961e-09	4.57306	0.721508	1.96769	5.33182	0.0548122	0.0410528	0.837599	0.837599
AT2G45770.1	2.32961e-10	6.3177e-09	-0.34822	0.0549427	6.71429	0.0543981	0.00122891	0.00316368	0.00394601	0.00394601
AT3G22840.1	2.34563e-10	6.35577e-09	-1.91646	0.302432	3.58797	0.785516	0.0482773	0.0073694	0.108521	0.108521
AT3G48140.1	2.41799e-10	6.5463e-09	0.254917	0.0402577	8.38297	0.0173838	0.00025288	0.0011411	0.00252543	0.00252543
AT4G34290.1	2.55202e-10	6.90335e-09	-0.417541	0.0660269	6.18288	0.0672234	0.00218691	0.0018104	0.00528661	0.00528661
AT5G57040.1	2.64284e-10	7.14302e-09	-0.32548	0.051513	7.58257	0.0250539	0.000513773	0.00403523	0.00290172	0.00403523
AT3G53990.1	2.67234e-10	7.21668e-09	-0.320668	0.0507652	8.30386	0.0278002	0.000226003	0.0041919	0.00254297	0.0041919
AT5G13730.1	2.6775e-10	7.22315e-09	-0.391666	0.0620079	6.9144	0.0343623	0.000995881	0.0055955	0.00362611	0.0055955
AT5G65480.1	2.67924e-10	7.22315e-09	-0.32054	0.0507482	7.25271	0.0249553	0.000724431	0.00369051	0.0032038	0.00369051
AT5G35220.1	2.68215e-10	7.22492e-09	-0.37198	0.0588937	6.50617	0.0781101	0.00157678	0.00353027	0.00436917	0.00436917
AT3G16950.1	2.70131e-10	7.27044e-09	0.303778	0.048104	7.38576	0.0216018	0.000896874	0.000945442	0.00306998	0.00306998
AT2G46740.1	2.73997e-10	7.36832e-09	0.942406	0.149284	6.17138	0.289317	0.00223863	0.0359657	0.00532379	0.0359657
AT5G44000.1	2.76402e-10	7.42678e-09	-0.385161	0.0610257	6.40263	0.032125	0.00175725	0.00321517	0.00462698	0.00462698
AT1G53000.2	2.80533e-10	7.53146e-09	0.465146	0.0737254	6.2796	0.0643385	0.00433407	0.00199821	0.00498381	0.00498381
AT3G62740.1	2.81736e-10	7.55746e-09	-2.21463	0.351054	3.77063	0.97338	0.133362	-0.0840476	0.0779045	0.0779045
AT3G58990.1	2.88957e-10	7.74468e-09	1.02275	0.162224	4.36302	0.442638	0.0175015	0.00166441	0.0276126	0.0276126
AT3G27390.1	2.90795e-10	7.78744e-09	0.364535	0.0578296	6.69106	0.0286128	0.00174503	-0.000147588	0.003988	0.003988
AT5G43700.1	3.00096e-10	8.02982e-09	0.261803	0.0415644	8.00295	0.0181122	0.000314225	0.00233564	0.00264738	0.00264738
AT3G45710.1	3.01644e-10	8.06452e-09	-0.431956	0.068587	6.11445	0.103744	0.00255149	-0.000280092	0.00551281	0.00551281
AT1G24400.1	3.04976e-10	8.14681e-09	-0.736062	0.116905	4.86412	0.139305	0.00816975	0.0087542	0.0152591	0.0152591
AT3G55400.1	3.05625e-10	8.15736e-09	-0.347194	0.055146	6.83431	0.0509537	0.00146724	0.000279688	0.00374605	0.00374605
AT4G08290.1	3.10137e-10	8.27091e-09	0.517347	0.0822018	6.47359	0.0646819	0.00231732	0.00926633	0.00444639	0.00926633
AT1G66760.2	3.28713e-10	8.75905e-09	0.840299	0.133708	6.83969	0.176496	0.00156022	0.0290874	0.00373768	0.0290874
AT2G26440.1	3.29143e-10	8.76321e-09	0.931283	0.14819	4.80486	0.242211	0.00987765	0.0277685	0.0162306	0.0277685
AT3G11280.1	3.30351e-10	8.78811e-09	0.572782	0.0911519	5.86716	0.0712135	0.00775793	0.0016057	0.00648549	0.00648549
AT5G65630.1	3.34425e-10	8.88912e-09	-0.339511	0.0540458	7.39312	0.0268901	0.000642968	0.00436436	0.00306306	0.00436436
AT3G09440.4	3.37194e-10	8.9553e-09	1.04845	0.166933	5.60038	0.50148	0.0398162	-0.00140149	0.0079553	0.0079553
AT2G23130.1	3.39007e-10	8.99601e-09	-0.708579	0.112835	6.23119	0.117121	0.00221835	0.0196074	0.0051334	0.0196074
AT1G06390.2	3.3995e-10	9.00615e-09	5.71413	0.909985	3.6313	9.77601	0.488637	0.930917	0.100477	0.930917
AT1G68560.1	3.3973e-10	9.00615e-09	0.247301	0.0393825	9.11157	0.0127648	0.000108194	0.000572599	0.00255063	0.00255063
AT1G68850.1	3.42026e-10	9.05368e-09	-0.575625	0.091683	5.35498	0.0722772	0.00494967	0.00589013	0.00946022	0.00946022
AT3G55760.1	3.50854e-10	9.27971e-09	-0.714054	0.113803	6.26383	0.129958	0.0166575	0.00554456	0.00503217	0.00554456
AT1G29530.1	3.61529e-10	9.55419e-09	-0.563389	0.0898576	5.37913	0.13024	0.00454848	0.00251348	0.00929333	0.00929333
AT3G03640.1	3.63609e-10	9.60125e-09	0.390121	0.0622313	6.37192	0.0400455	0.00192815	0.00148657	0.00471081	0.00471081
AT4G39980.1	3.64269e-10	9.61077e-09	-0.302076	0.0481887	7.26112	0.0401732	0.000785998	0.000723361	0.00319483	0.00319483
AT3G01290.1	3.75567e-10	9.90073e-09	-0.528723	0.0844086	7.22439	0.143487	0.000809279	0.0114047	0.00323452	0.0114047
AT2G04842.2	3.76147e-10	9.90787e-09	-0.429463	0.0685646	7.56825	0.062222	0.000555066	0.00750398	0.00291283	0.00750398
AT1G66140.1	3.8263e-10	1.00704e-08	-0.466309	0.0744789	6.02042	0.0684165	0.00242275	0.00708657	0.00584813	0.00708657
AT3G63540.1	3.85316e-10	1.01328e-08	-0.251785	0.0402221	8.30494	0.0175168	0.000230706	0.000814624	0.0025427	0.0025427
AT5G22000.1	3.85837e-10	1.01382e-08	0.358054	0.0572004	7.31889	0.0257239	0.00247383	-0.00128491	0.00313511	0.00313511
AT3G48560.1	3.8754e-10	1.01746e-08	-0.264415	0.0422458	8.89697	0.0194528	0.000137767	0.00292173	0.0025081	0.00292173
AT5G48220.1	3.94783e-10	1.03563e-08	-0.406402	0.0649611	6.38359	0.0567118	0.00255565	0.00082185	0.00467854	0.00467854
AT4G14620.1	3.98228e-10	1.04381e-08	0.368324	0.0588873	6.46071	0.0311952	0.00146677	0.00361498	0.00447789	0.00447789
AT3G48850.1	4.20982e-10	1.10255e-08	-3.69961	0.592312	2.37055	3.20635	0.0457135	0.48829	0.555715	0.555715
AT1G76450.1	4.43662e-10	1.16101e-08	-0.415425	0.0665976	7.09727	0.0491712	0.000839625	0.00676364	0.00338258	0.00676364
AT5G49350.2	4.51317e-10	1.18008e-08	-0.817851	0.131168	5.00276	0.15192	0.00832735	0.0211668	0.0131972	0.0211668
AT5G11060.1	4.56037e-10	1.19145e-08	-0.327264	0.0525006	6.84575	0.0218792	0.000996789	-0.000265478	0.00372831	0.00372831
AT3G58140.1	4.63067e-10	1.20883e-08	-0.274307	0.0440221	7.64015	0.0304233	0.000463422	0.000667059	0.00285876	0.00285876
AT3G56910.1	4.63885e-10	1.20998e-08	-0.245889	0.0394631	8.70753	0.0237585	0.000174601	0.00175233	0.00249511	0.00249511
AT3G55510.1	4.66159e-10	1.21493e-08	-0.738842	0.118592	5.19228	0.122961	0.00843077	0.0156792	0.0108211	0.0156792
AT5G48810.1	4.7079e-10	1.226e-08	0.258887	0.0415647	8.00706	0.0170552	0.000316101	0.00255962	0.00264554	0.00264554
AT1G78995.1	4.78207e-10	1.24431e-08	-0.387392	0.0622208	6.37184	0.0402949	0.00190951	0.00472722	0.00471103	0.00472722
AT3G08860.2	4.86688e-10	1.26535e-08	1.33645	0.214748	4.96024	0.403242	0.0178672	0.0611897	0.0138052	0.0611897
AT4G05020.1	4.97203e-10	1.29164e-08	-0.406498	0.0653535	6.22455	0.033839	0.00216763	0.000191921	0.00515422	0.00515422
AT3G17100.1	5.12773e-10	1.33101e-08	0.543195	0.0873986	6.06703	0.0689184	0.00741683	0.00167318	0.00567778	0.00567778
AT3G47450.2	5.17179e-10	1.34136e-08	-0.5351	0.0861148	6.48767	0.0908571	0.00157396	0.0111388	0.00441261	0.0111388
AT4G30340.1	5.31154e-10	1.3765e-08	0.424975	0.0684383	6.19998	0.0464026	0.00279752	0.00362679	0.00523186	0.00523186
AT5G20150.1	5.39264e-10	1.39639e-08	0.497233	0.0801055	5.65635	0.0483797	0.00336736	-0.00177664	0.00763302	0.00763302
AT4G36380.1	5.47358e-10	1.41621e-08	0.404714	0.065225	6.34287	0.03492	0.00249953	-0.000355384	0.00479354	0.00479354
AT3G01570.1	5.50068e-10	1.42207e-08	1.2717	0.204976	4.96335	0.523339	0.00924226	0.0627839	0.0137602	0.0627839
AT2G21130.1	5.6237e-10	1.45271e-08	-0.368438	0.0594194	6.4702	0.0390319	0.00159794	0.00260265	0.00445463	0.00445463
AT4G19860.1	5.67248e-10	1.46413e-08	0.260238	0.0419787	8.11105	0.0232534	0.000292142	0.0027288	0.00260284	0.0027288
AT3G11280.2	5.94541e-10	1.53334e-08	-0.609416	0.0984219	5.75926	0.130332	0.00957399	0.00401543	0.00703206	0.00703206
AT5G50950.2	5.97058e-10	1.5386e-08	-0.531652	0.0858721	6.20854	0.157164	0.00525732	0.00738385	0.00520466	0.00738385
AT1G11860.2	6.03494e-10	1.55394e-08	-0.51249	0.0827996	9.18648	0.0631513	0.000443081	0.0113097	0.00257264	0.0113097
AT2G24090.1	6.08657e-10	1.56598e-08	-0.248679	0.0401862	8.35006	0.0244764	0.000236214	0.000419177	0.00253224	0.00253224
AT1G71020.1	6.12897e-10	1.57562e-08	0.3201	0.0517368	6.94312	0.0224018	0.00100331	0.00166293	0.00358531	0.00358531
AT3G05890.1	6.25149e-10	1.60496e-08	0.462671	0.0748179	7.14674	0.084309	0.000850995	0.00874509	0.00332294	0.00874509
AT3G18040.4	6.2531e-10	1.60496e-08	0.613386	0.0991905	6.08268	0.0893846	0.011244	0.00449823	0.00562248	0.00562248
AT1G14890.1	6.26205e-10	1.60598e-08	0.649324	0.105006	6.47692	0.0962282	0.00173921	0.0171629	0.00443836	0.0171629
AT3G22290.2	6.42741e-10	1.64707e-08	-5.05911	0.818682	3.72027	6.29316	0.429028	0.719955	0.0854939	0.719955
AT2G34460.1	6.49262e-10	1.66245e-08	-0.311915	0.0504882	7.03849	0.0316021	0.000912901	0.00158059	0.00345692	0.00345692
AT3G18680.2	6.51866e-10	1.66779e-08	4.74659	0.768386	2.9036	6.7428	0.141394	0.87075	0.295498	0.87075
AT4G14960.2	6.56143e-10	1.6774e-08	0.254915	0.041273	9.73916	0.0286016	5.97083e-05	0.00200109	0.00286052	0.00286052
AT3G53460.4	6.63433e-10	1.69468e-08	-1.04414	0.169103	6.98729	0.329844	0.0285116	0.0205097	0.00352458	0.0205097
AT4G20953.1	6.65228e-10	1.69792e-08	2.48953	0.403219	3.25859	1.54335	0.0934115	-0.056954	0.185307	0.185307
AT5G38660.1	6.67078e-10	1.70129e-08	-0.344115	0.0557388	7.05122	0.0651228	0.00188546	0.00334565	0.0034405	0.0034405
AT3G07540.1	6.79639e-10	1.73057e-08	-0.405837	0.0657678	6.48185	0.0435776	0.00155022	0.00586476	0.0044265	0.00586476
AT4G36390.1	6.79283e-10	1.73057e-08	-0.289319	0.0468848	7.32813	0.0206806	0.000642469	0.00042583	0.00312585	0.00312585
AT5G48790.1	6.99912e-10	1.78078e-08	-0.594377	0.0963942	6.90826	0.0857272	0.00187964	0.0140492	0.00363497	0.0140492
AT1G53320.1	7.01229e-10	1.78272e-08	0.289323	0.0469237	7.33121	0.024877	0.000651787	0.00131293	0.00312279	0.00312279
AT3G26900.3	7.03516e-10	1.78712e-08	1.36906	0.222059	5.70429	0.673601	0.0771809	-0.0484434	0.0073512	0.0073512
AT5G02020.2	7.13876e-10	1.812e-08	1.0367	0.168214	4.60712	0.297557	0.0283567	0.0200356	0.0201507	0.0201507
AT3G60370.1	7.19067e-10	1.82374e-08	-0.427166	0.0693245	6.01481	0.0506017	0.00236939	-0.000267605	0.00586927	0.00586927
AT4G35770.1	7.19915e-10	1.82445e-08	0.926213	0.150319	8.89547	0.430125	0.000236823	0.0384988	0.00250791	0.0384988
AT1G50370.1	7.3127e-10	1.85176e-08	0.340622	0.0553032	6.69321	0.0243692	0.00125899	0.00155376	0.00398406	0.00398406
AT5G44670.1	7.39541e-10	1.87123e-08	0.469989	0.0763293	5.78976	0.0643175	0.00312025	0.00596856	0.00686746	0.00686746
AT3G26710.1	7.4235e-10	1.87686e-08	-0.315438	0.0512342	6.99302	0.0464181	0.000983036	0.00138139	0.00351687	0.00351687
AT4G11211.1	7.50828e-10	1.8968e-08	0.572458	0.0930072	6.83302	0.105235	0.00118157	0.0136476	0.00374807	0.0136476
AT5G66910.1	7.51445e-10	1.89687e-08	-0.594748	0.0966307	5.3146	0.0981991	0.00545749	0.0105496	0.00975577	0.0105496
AT1G01140.1	7.8182e-10	1.97199e-08	0.308915	0.0502417	7.1436	0.0198912	0.00100061	0.00113727	0.00332664	0.00332664
AT5G50335.1	7.82939e-10	1.97327e-08	0.631115	0.102648	5.4359	0.092325	0.00484874	0.013214	0.00892406	0.013214
AT1G14920.1	7.9592e-10	2.00441e-08	0.290616	0.0472874	7.29427	0.0243284	0.000673145	0.00272562	0.00316016	0.00316016
AT1G78150.1	8.1772e-10	2.05769e-08	0.295991	0.0481956	7.23828	0.0191042	0.000762626	0.00107959	0.00321935	0.00321935
AT1G68190.1	8.29439e-10	2.08555e-08	-0.3283	0.053476	6.8815	0.0310714	0.0012281	0.00138858	0.00367422	0.00367422
AT3G07460.1	8.30547e-10	2.0867e-08	0.323963	0.0527715	7.90511	0.0259028	0.000366238	0.00440776	0.00269475	0.00440776
AT3G10210.1	8.63585e-10	2.16801e-08	0.519217	0.0846626	5.51698	0.0646691	0.00385201	-0.00214538	0.00843556	0.00843556
AT1G17160.1	8.87181e-10	2.22377e-08	0.4929	0.0804276	6.12896	0.0620378	0.00562525	-0.000441244	0.00546378	0.00546378
AT1G30760.2	8.86772e-10	2.22377e-08	0.845312	0.13793	5.60101	0.170594	0.00411941	0.0284943	0.00795165	0.0284943
AT1G45201.1	9.04457e-10	2.2653e-08	-0.400806	0.0654333	7.72111	0.0508663	0.000463022	0.00687672	0.0028029	0.00687672
AT1G63180.1	9.09583e-10	2.27637e-08	0.436788	0.0713179	6.02229	0.0395716	0.00287814	0.00117934	0.00584113	0.00584113
AT3G03380.1	9.35547e-10	2.33952e-08	0.326048	0.0532756	7.67773	0.0241811	0.00152096	0.00334467	0.00283218	0.00334467
AT5G65620.1	9.39325e-10	2.34714e-08	-0.262633	0.0429182	8.25254	0.0154361	0.000601152	0.000617147	0.00255651	0.00255651
AT3G02030.2	9.41995e-10	2.35198e-08	-0.941113	0.153803	4.67302	0.21544	0.021853	0.0160599	0.0186992	0.0186992
AT4G22490.1	9.50877e-10	2.37232e-08	-0.917543	0.149988	4.45605	0.342023	0.0142782	0.00570241	0.024287	0.024287
AT3G53130.1	9.68044e-10	2.41327e-08	-0.400635	0.0655211	6.39108	0.0586129	0.00179509	0.00556437	0.00465809	0.00556437
AT5G10160.1	9.69637e-10	2.41537e-08	0.332196	0.0543307	6.77626	0.0240471	0.00122084	0.00104682	0.00383942	0.00383942
AT4G22517.1	9.71031e-10	2.41696e-08	-2.67952	0.438252	3.08132	1.7705	0.0934041	-0.0331911	0.235849	0.235849
AT2G40370.1	9.87107e-10	2.45508e-08	-0.632019	0.103415	5.09136	0.0800107	0.00635553	-0.00396058	0.0119782	0.0119782
AT3G52880.1	1.02054e-09	2.53627e-08	-0.241784	0.0395967	8.52178	0.0124406	0.000183501	0.00133386	0.00250433	0.00250433
AT5G50920.1	1.0244e-09	2.54388e-08	-0.268003	0.0438949	10.1693	0.0146729	3.82489e-05	0.000464934	0.00326477	0.00326477
AT2G47780.1	1.03749e-09	2.57441e-08	0.983425	0.161124	5.39412	0.228285	0.00467549	0.0398289	0.00919295	0.0398289
AT2G42690.1	1.04771e-09	2.59776e-08	-0.446753	0.0732145	6.68022	0.0575231	0.00127213	0.00791707	0.00400799	0.00791707
AT4G23890.1	1.06504e-09	2.63868e-08	-0.262644	0.0430609	7.80577	0.0143775	0.000428736	0.000543783	0.00274997	0.00274997
AT4G09350.1	1.0741e-09	2.65908e-08	-1.06527	0.174692	4.53887	0.351115	0.0136829	0.0386323	0.0218592	0.0386323
AT1G58602.2	1.08465e-09	2.68313e-08	-0.520406	0.0853625	6.41732	0.060351	0.00790345	0.00310117	0.00458812	0.00458812
AT3G16440.1	1.09488e-09	2.70635e-08	0.45726	0.0750231	5.86477	0.132099	0.00315222	0.000156612	0.00649658	0.00649658
AT5G59140.1	1.1034e-09	2.72531e-08	0.435945	0.0715404	5.94966	0.0498702	0.00264801	0.000917142	0.00612576	0.00612576
AT1G69160.1	1.10773e-09	2.7339e-08	0.458994	0.0753306	6.64877	0.0512241	0.00122122	0.00850685	0.0040675	0.00850685
AT4G30190.1	1.11768e-09	2.75633e-08	0.26049	0.042762	9.92824	0.0187911	0.000118582	0.000381221	0.00301615	0.00301615
AT5G62700.1	1.13137e-09	2.78796e-08	0.277033	0.0454922	8.72794	0.0262056	0.000185606	0.00336217	0.00249542	0.00336217
AT1G67100.1	1.1445e-09	2.81816e-08	1.42066	0.23336	4.10991	0.466375	0.0198646	0.0734903	0.0416196	0.0734903
AT1G14290.1	1.21398e-09	2.98695e-08	0.356861	0.0587099	6.79108	0.0370962	0.00128837	0.00462052	0.00381502	0.00462052
AT2G05940.1	1.21833e-09	2.99535e-08	-0.458079	0.0753691	5.81197	0.0460846	0.00298519	0.00435397	0.00675282	0.00675282
AT2G21170.1	1.22024e-09	2.99776e-08	-0.239163	0.0393518	8.94181	0.0212631	0.000140169	0.000721764	0.00251451	0.00251451
AT1G12330.1	1.24264e-09	3.05045e-08	-0.530267	0.0872918	6.54936	0.0757739	0.00155192	0.0115107	0.00427183	0.0115107
AT3G47620.1	1.26237e-09	3.09653e-08	0.376062	0.0619327	7.81076	0.032638	0.000376778	0.00619863	0.00274702	0.00619863
AT4G02510.3	1.29101e-09	3.16436e-08	-0.318998	0.0525661	8.58973	0.0352559	0.000250342	0.00448656	0.00249844	0.00448656
AT1G70710.1	1.29851e-09	3.18032e-08	0.382088	0.0629721	6.29501	0.0322705	0.00186116	0.000841477	0.00493681	0.00493681
AT1G08550.2	1.325e-09	3.24272e-08	-0.518979	0.0855789	7.50702	0.0673834	0.00161304	0.010942	0.00296231	0.010942
AT3G57150.1	1.37634e-09	3.36581e-08	-0.296163	0.0488861	7.15246	0.0281981	0.000780676	0.00162963	0.00331621	0.00331621
AT3G16230.1	1.38705e-09	3.3894e-08	4.6157	0.762047	2.88506	6.74938	0.586423	0.40909	0.302441	0.40909
AT4G16520.1	1.39137e-09	3.39736e-08	0.263468	0.0435018	7.81614	0.0330152	0.000500269	0.00071528	0.00274386	0.00274386
AT1G70980.1	1.39849e-09	3.41216e-08	0.407304	0.0672601	6.10462	0.041267	0.00220892	0.000418177	0.00554638	0.00554638
AT4G33680.1	1.41424e-09	3.44797e-08	-0.266908	0.0440889	7.66153	0.0423543	0.00048878	0.00160275	0.0028435	0.0028435
AT1G03870.1	1.43512e-09	3.49622e-08	0.836415	0.138216	8.54995	0.241804	0.00019263	0.0325567	0.00250154	0.0325567
AT2G29320.1	1.43657e-09	3.49711e-08	-0.578376	0.0955784	5.35712	0.0768844	0.00621524	0.00927288	0.00944516	0.00944516
AT1G11820.2	1.44914e-09	3.52503e-08	0.363167	0.0600283	7.00231	0.0295773	0.00267281	0.00159352	0.00350443	0.00350443
AT5G62930.1	1.47212e-09	3.57823e-08	0.404915	0.066957	6.15295	0.0334102	0.00230152	0.000501543	0.00538403	0.00538403
AT3G28740.1	1.48099e-09	3.59705e-08	-0.81	0.133964	6.89081	0.178657	0.00124249	0.0295225	0.00366046	0.0295225
AT1G67510.1	1.49187e-09	3.62075e-08	-0.553789	0.0916074	5.80552	0.0726738	0.00293627	0.0114499	0.00678566	0.0114499
AT1G67148.1	1.513e-09	3.66926e-08	-0.914527	0.151337	4.47613	0.480004	0.0150436	0.0242186	0.0236577	0.0242186
AT3G56930.1	1.53711e-09	3.72491e-08	0.410771	0.0680037	6.2025	0.0614319	0.00270389	0.00246264	0.00522382	0.00522382
AT1G34200.1	1.53919e-09	3.72714e-08	0.555809	0.0920182	5.35505	0.0774135	0.00505569	0.00500009	0.00945975	0.00945975
AT4G14440.1	1.54916e-09	3.74845e-08	0.3106	0.0514309	6.96713	0.0288868	0.000982515	0.00128345	0.00355201	0.00355201
AT1G77080.2	1.55893e-09	3.76641e-08	-0.855292	0.141648	4.88274	0.163238	0.0194287	0.00599944	0.014967	0.014967
AT2G28200.1	1.55889e-09	3.76641e-08	0.590204	0.0977458	5.64807	0.176525	0.00416062	0.0122181	0.00768102	0.0122181
AT3G32980.1	1.59377e-09	3.84769e-08	0.505734	0.083806	8.8756	0.0692485	0.000143934	0.0118963	0.00250549	0.0118963
AT1G15920.2	1.60602e-09	3.87435e-08	0.680773	0.112835	5.50133	0.100688	0.0132985	0.00140332	0.00852739	0.00852739
AT3G51520.1	1.623e-09	3.91237e-08	0.339116	0.0562229	6.65435	0.0245343	0.0013621	0.00187604	0.00405677	0.00405677
AT1G61870.1	1.66289e-09	4.00554e-08	0.454663	0.0754287	5.8017	0.0764447	0.00294812	0.0025158	0.00680528	0.00680528
AT2G39130.1	1.67628e-09	4.03173e-08	0.350836	0.0582163	6.71701	0.0318753	0.00186878	0.00382744	0.00394117	0.00394117
AT3G12740.1	1.67518e-09	4.03173e-08	0.314631	0.0522077	7.06975	0.0268403	0.000980338	0.0036922	0.00341691	0.0036922
AT5G13510.1	1.68248e-09	4.04361e-08	-0.276567	0.045897	8.13431	0.0366648	0.000307853	0.00330335	0.0025943	0.00330335
AT2G39190.2	1.7016e-09	4.08652e-08	-0.278361	0.0462087	7.54102	0.0264595	0.000725976	0.0008308	0.00293443	0.00293443
AT1G07440.1	1.72463e-09	4.13873e-08	-0.623079	0.10347	5.64175	0.0884945	0.00481121	0.013542	0.00771757	0.013542
AT3G44480.4	1.76296e-09	4.22756e-08	4.96501	0.824991	2.38641	7.26227	0.620671	-0.339606	0.546088	0.546088
AT3G10050.1	1.77282e-09	4.24802e-08	-0.370961	0.0616484	6.41141	0.0442806	0.00191153	0.000709356	0.00460366	0.00460366
AT4G30825.1	1.79769e-09	4.30441e-08	-0.452398	0.0752103	5.80723	0.0754689	0.00292008	0.00418457	0.00677693	0.00677693
AT4G11600.1	1.84755e-09	4.42049e-08	-0.242526	0.0403492	8.31162	0.0120277	0.000249884	0.000712676	0.00254107	0.00254107
AT3G27820.1	1.87433e-09	4.48122e-08	-0.253701	0.0422248	7.89939	0.0140766	0.00035872	0.000883214	0.00269773	0.00269773
AT3G06620.1	1.88801e-09	4.51057e-08	-0.31178	0.0519014	6.93891	0.0319357	0.00102663	0.00320278	0.00359123	0.00359123
AT5G40890.1	1.90764e-09	4.55409e-08	0.292715	0.0487413	8.59407	0.0324609	0.000259096	0.00381355	0.00249816	0.00381355
AT1G72610.1	1.92455e-09	4.59104e-08	-0.390858	0.0650991	9.45824	0.0779525	8.2958e-05	0.007182	0.00268533	0.007182
AT3G54990.1	1.95442e-09	4.65883e-08	0.593584	0.098905	5.39407	0.11455	0.00757625	0.00417502	0.00919324	0.00919324
AT5G09810.1	1.96582e-09	4.68253e-08	0.236287	0.0393771	9.0889	0.0117301	0.000113394	0.00115152	0.00254471	0.00254471
AT1G52990.1	1.98758e-09	4.72734e-08	-3.26987	0.545085	2.86888	2.70022	0.200728	-0.0632988	0.308617	0.308617
AT4G33510.1	1.98677e-09	4.72734e-08	-0.244498	0.0407572	8.22537	0.021863	0.000283309	0.00194184	0.00256437	0.00256437
AT3G63030.1	2.00794e-09	4.77225e-08	-0.591756	0.0986727	5.19155	0.140295	0.00548155	0.0112092	0.0108283	0.0112092
AT2G31840.1	2.05105e-09	4.87108e-08	-0.476324	0.0794707	6.00254	0.0559054	0.00450421	0.00632252	0.00591596	0.00632252
AT3G48500.1	2.08714e-09	4.95315e-08	-0.360504	0.0601754	6.50854	0.0372188	0.00184389	0.00164264	0.00436369	0.00436369
AT1G07200.2	2.11368e-09	5.01243e-08	0.461993	0.0771426	6.0015	0.0472112	0.00428172	0.00018049	0.00591996	0.00591996
AT3G60600.1	2.17921e-09	5.164e-08	0.2604	0.0435172	7.73067	0.0228028	0.000449776	0.00191482	0.00279664	0.00279664
AT3G47670.1	2.19013e-09	5.18606e-08	0.397558	0.0664474	6.18726	0.0341847	0.0022965	0.00142154	0.00527252	0.00527252
AT5G21920.1	2.25515e-09	5.33609e-08	-0.30141	0.0504176	7.48222	0.0372905	0.00086748	0.00349012	0.00298326	0.00349012
AT3G24255.3	2.28065e-09	5.39244e-08	4.77502	0.798974	2.05748	5.7149	0.325498	-0.21459	0.768833	0.768833
AT4G01050.1	2.30149e-09	5.43772e-08	-0.236734	0.039621	9.23276	0.0114053	0.000102978	0.000725961	0.00258815	0.00258815
AT1G29350.1	2.30858e-09	5.45045e-08	0.301807	0.0505162	7.16027	0.0186239	0.0010676	0.000376892	0.00330707	0.00330707
AT5G25120.1	2.32004e-09	5.4735e-08	-0.536055	0.0897366	5.41152	0.0782191	0.00472544	0.00484246	0.00907912	0.00907912
AT2G30620.1	2.32588e-09	5.48324e-08	0.242381	0.0405779	8.27836	0.0272112	0.000273204	0.00103665	0.00254948	0.00254948
AT1G80940.2	2.33843e-09	5.50877e-08	1.6243	0.271969	4.25712	0.773492	0.0943721	0.00308724	0.0324284	0.0324284
AT1G49630.5	2.3748e-09	5.59035e-08	5.47196	0.9166	2.62794	8.08972	1.02631	-0.988848	0.413963	0.413963
AT1G70830.1	2.4199e-09	5.69236e-08	0.829743	0.139061	8.95396	0.171408	0.000197673	0.0329529	0.00251647	0.0329529
AT1G14280.1	2.4736e-09	5.81441e-08	0.329437	0.055245	6.72122	0.0267709	0.00129831	0.00340837	0.00393371	0.00393371
AT5G26570.1	2.50194e-09	5.87671e-08	-0.435774	0.0731001	8.51327	0.0615746	0.000197244	0.00896325	0.00250527	0.00896325
AT2G23090.1	2.50437e-09	5.87813e-08	0.244565	0.0410263	8.14311	0.0290529	0.000294244	0.00229384	0.00259117	0.00259117
AT1G78870.2	2.52737e-09	5.92779e-08	0.313741	0.0526439	6.9566	0.0220223	0.00118441	0.00295836	0.00356653	0.00356653
AT1G23440.1	2.54354e-09	5.96096e-08	0.592838	0.0994923	6.51346	0.0801628	0.00474691	0.0122223	0.00435234	0.0122223
AT2G38940.1	2.5469e-09	5.96096e-08	0.395496	0.066376	6.14523	0.0393576	0.00214325	0.00446375	0.00540951	0.00540951
AT2G40460.1	2.54894e-09	5.96096e-08	-0.496237	0.0832852	5.57315	0.0552638	0.00377978	0.00696708	0.00811123	0.00811123
AT4G31780.2	2.54812e-09	5.96096e-08	-0.338719	0.0568479	7.08511	0.0404815	0.00150407	0.00403595	0.00339764	0.00403595
AT4G07408.1	2.58368e-09	6.0378e-08	1.26563	0.212495	4.85503	0.383208	0.0406813	0.0367254	0.0154039	0.0367254
AT5G14970.1	2.59511e-09	6.06011e-08	-0.404004	0.0678388	7.49541	0.0549582	0.000569856	0.00731946	0.00297205	0.00731946
AT1G50450.1	2.6067e-09	6.08274e-08	-0.36154	0.0607159	6.43597	0.0686966	0.00177965	0.00220228	0.00453992	0.00453992
AT2G33850.1	2.61984e-09	6.10896e-08	-1.54687	0.259813	3.71965	0.537736	0.0301287	0.0478793	0.0855899	0.0855899
AT4G00165.1	2.68787e-09	6.26305e-08	-0.459305	0.0771992	6.31271	0.0759897	0.00533355	0.00424414	0.0048831	0.0048831
AT3G58490.1	2.70759e-09	6.30442e-08	0.376823	0.0633485	6.50539	0.0674887	0.0025085	-0.000355299	0.00437097	0.00437097
AT4G13500.1	2.71168e-09	6.30937e-08	-0.303526	0.0510285	6.98095	0.0324782	0.000930689	0.00119967	0.00353316	0.00353316
AT5G55220.1	2.72126e-09	6.32708e-08	-0.452094	0.0760129	7.3945	0.102271	0.000662497	0.00924259	0.00306177	0.00924259
AT3G54600.1	2.72741e-09	6.3368e-08	0.664394	0.111715	5.25759	0.381399	0.00564544	0.0157493	0.0102157	0.0157493
AT4G24750.1	2.76257e-09	6.41384e-08	-0.279859	0.0470737	7.32061	0.0370881	0.000665356	0.00167849	0.00313338	0.00313338
AT5G56630.1	2.84108e-09	6.59135e-08	-0.323593	0.0544721	6.71773	0.0228039	0.00114675	0.00215834	0.00393989	0.00393989
AT1G22710.1	3.06929e-09	7.11566e-08	-0.237416	0.0400509	8.35563	0.0145991	0.000218811	0.00207034	0.00253104	0.00253104
AT1G77230.1	3.08619e-09	7.14967e-08	-0.511236	0.0862562	5.74268	0.0618109	0.00562926	0.00262468	0.00712525	0.00712525
AT5G27520.1	3.09099e-09	7.15563e-08	0.423945	0.0715315	5.95415	0.0420161	0.0026642	0.000871637	0.00610738	0.00610738
AT2G35130.3	3.1417e-09	7.26779e-08	-0.577728	0.097523	5.55341	0.087014	0.00590338	0.0104007	0.00822458	0.0104007
AT1G47270.2	3.22995e-09	7.46656e-08	1.03654	0.175107	5.65542	0.246658	0.0192891	0.0332751	0.00763844	0.0332751
AT1G06630.2	3.25595e-09	7.52125e-08	-5.92726	1.00154	2.94458	6.9786	1.43892	-1.17031	0.280647	0.280647
AT3G21351.1	3.2826e-09	7.57735e-08	1.92415	0.325201	3.44865	0.809182	0.0435636	0.081115	0.137732	0.137732
AT1G74910.3	3.34314e-09	7.71155e-08	4.60155	0.778105	2.31594	7.07839	0.448159	-0.117435	0.589751	0.589751
AT4G07995.1	3.35999e-09	7.74485e-08	-1.39176	0.235373	3.84367	0.446948	0.0269777	0.0198639	0.0679948	0.0679948
AT5G27560.1	3.37869e-09	7.78239e-08	-0.324031	0.0548086	6.9316	0.0264479	0.00154813	0.00118922	0.00360155	0.00360155
AT2G40390.1	3.40321e-09	7.83324e-08	-1.596	0.270011	3.6905	0.659339	0.0347024	0.0523165	0.0902792	0.0902792
AT1G32160.1	3.45114e-09	7.93787e-08	-0.36231	0.0613195	7.16218	0.0328497	0.000799418	0.00564644	0.00330485	0.00564644
AT4G16146.1	3.46911e-09	7.97349e-08	-0.306185	0.0518281	6.92781	0.0205351	0.000997904	0.000215448	0.00360693	0.00360693
AT3G27020.1	3.5046e-09	8.04929e-08	0.317399	0.0537415	7.33902	0.0234392	0.000645786	0.00430533	0.00311506	0.00430533
AT3G59300.1	3.52535e-09	8.09116e-08	-0.470925	0.0797495	6.40692	0.0487535	0.00628728	0.00137873	0.00461555	0.00461555
AT5G10450.1	3.53753e-09	8.11333e-08	0.395621	0.0670036	9.58309	0.048702	8.6079e-05	0.00761017	0.0027554	0.00761017
AT5G66530.4	3.54371e-09	8.12171e-08	-0.929317	0.157399	5.5694	0.196606	0.034338	-0.0152753	0.00813275	0.00813275
AT1G62910.1	3.56211e-09	8.15804e-08	3.66244	0.620401	2.59329	4.1983	0.100852	0.558972	0.431253	0.558972
AT5G01220.1	3.56999e-09	8.17026e-08	-0.316244	0.0535736	6.8115	0.0311038	0.00113817	0.00180867	0.00378205	0.00378205
AT3G60980.1	3.60768e-09	8.25065e-08	0.500913	0.0848825	5.65015	0.0595532	0.00353296	0.00881855	0.00766898	0.00881855
AT2G02010.1	3.64697e-09	8.33457e-08	-2.41539	0.409426	3.19236	1.63734	0.0837255	0.0822706	0.20364	0.20364
AT3G55410.1	3.67472e-09	8.392e-08	-0.252808	0.0428618	7.87709	0.0127785	0.000439793	-0.000191513	0.00270959	0.00270959
AT4G02920.1	3.82074e-09	8.71927e-08	-0.55161	0.0936238	7.32324	0.0697524	0.00206704	0.0129594	0.00313074	0.0129594
AT4G31390.1	3.84272e-09	8.7632e-08	-0.363352	0.0616811	6.6336	0.0272071	0.00242505	-0.00104193	0.00409705	0.00409705
AT2G37450.3	3.85071e-09	8.77519e-08	-0.853202	0.144844	5.54711	0.168155	0.00690557	0.0290598	0.00826084	0.0290598
AT3G11630.1	3.95897e-09	9.0155e-08	-0.238183	0.0404668	9.5344	0.0233603	8.06081e-05	0.000849898	0.00272664	0.00272664
AT2G05310.1	3.99987e-09	9.10219e-08	-0.264652	0.0449767	7.50204	0.0192475	0.00050136	0.00183487	0.00296647	0.00296647
AT3G07230.1	4.08191e-09	9.28229e-08	0.304004	0.051694	6.96051	0.0266885	0.00101991	0.00251642	0.00356112	0.00356112
AT5G04190.1	4.20971e-09	9.56615e-08	0.848817	0.144461	5.55737	0.165903	0.0037149	0.0320607	0.00820178	0.0320607
AT4G34090.1	4.23753e-09	9.62254e-08	-0.468258	0.0797083	5.99053	0.0747969	0.0036908	0.00720078	0.00596237	0.00720078
AT1G27950.1	4.25668e-09	9.6592e-08	0.421746	0.0718001	8.34722	0.0442863	0.000235139	0.00860244	0.00253286	0.00860244
AT4G33640.1	4.30649e-09	9.76534e-08	0.311098	0.0529801	6.8513	0.0224526	0.00109203	0.0022314	0.00371979	0.00371979
AT2G39930.1	4.37618e-09	9.91635e-08	-0.381804	0.0650509	7.17566	0.0440727	0.00127571	0.00597849	0.00328927	0.00597849
AT5G03260.1	4.39204e-09	9.94528e-08	-0.387713	0.0660644	6.67179	0.0560685	0.00120391	0.0062781	0.00402372	0.0062781
AT4G02770.1	4.45441e-09	1.00794e-07	-0.284331	0.048468	10.6712	0.0236535	2.40751e-05	0.000807411	0.00400303	0.00400303
AT5G15290.1	4.5051e-09	1.01869e-07	0.494927	0.0843939	5.62337	0.219811	0.00438626	-0.00330583	0.00782345	0.00782345
AT5G57240.2	4.51354e-09	1.01988e-07	0.568728	0.0969834	6.50143	0.0990966	0.00462105	0.0115031	0.0043802	0.0115031
AT5G66050.1	4.51994e-09	1.02061e-07	-0.32232	0.0549664	6.86365	0.051678	0.00147838	0.00289728	0.003701	0.003701
AT5G20520.1	4.62108e-09	1.04271e-07	0.291549	0.0497501	7.06491	0.0253607	0.000819939	0.00148937	0.00342303	0.00342303
AT4G25240.2	4.66894e-09	1.05277e-07	-0.53771	0.0917819	5.29238	0.064002	0.00451254	0.0066831	0.00992846	0.00992846
AT2G32500.2	4.68577e-09	1.05583e-07	-0.472003	0.0805746	5.8917	0.063695	0.0031358	0.00799381	0.00637389	0.00799381
AT1G64090.1	4.69699e-09	1.05714e-07	0.271156	0.0462916	7.38386	0.0162522	0.000601792	0.00226124	0.00307177	0.00307177
AT3G06880.2	4.69819e-09	1.05714e-07	-0.665795	0.113665	6.42133	0.154001	0.0119531	0.010195	0.00457766	0.010195
AT2G33800.1	4.70576e-09	1.0581e-07	-0.230816	0.0394069	8.7943	0.0232364	0.00016388	3.37884e-05	0.00249824	0.00249824
AT3G51840.1	4.7244e-09	1.06155e-07	0.32651	0.0557508	8.45356	0.0357043	0.00024141	0.00508685	0.00251317	0.00508685
AT5G67030.1	4.73688e-09	1.06361e-07	-0.532043	0.0908518	8.48192	0.0652261	0.000232199	0.0139176	0.00250914	0.0139176
AT1G15910.1	4.74781e-09	1.06532e-07	-0.362744	0.0619463	6.38482	0.0627329	0.00190315	-0.000200172	0.00467515	0.00467515
AT5G42310.1	4.78386e-09	1.07266e-07	-0.308296	0.0526594	6.84113	0.0405488	0.00101829	-8.01052e-05	0.00373546	0.00373546
AT1G75680.1	4.88724e-09	1.09508e-07	0.247657	0.0423275	7.90214	0.0136308	0.000375049	0.00202935	0.0026963	0.0026963
AT4G10840.1	4.90364e-09	1.09798e-07	0.244152	0.0417325	8.02869	0.0146579	0.000349562	0.000268907	0.00263604	0.00263604
AT3G59930.1	4.9631e-09	1.10975e-07	4.40511	0.753216	3.8103	5.72663	0.073599	0.898975	0.0723647	0.898975
AT5G14260.2	4.96023e-09	1.10975e-07	-0.239387	0.0409314	8.52456	0.0129583	0.000368048	0.000343978	0.00250403	0.00250403
AT3G46000.1	4.97358e-09	1.11132e-07	0.266156	0.0455119	7.52213	0.0150203	0.00060106	0.000912626	0.0029498	0.0029498
AT2G42490.1	4.99305e-09	1.11422e-07	0.25296	0.0432601	7.72285	0.0196415	0.000406428	0.00103386	0.00280176	0.00280176
AT4G32060.1	4.99352e-09	1.11422e-07	-0.235008	0.0401903	8.39432	0.0205358	0.000245773	0.000457896	0.00252325	0.00252325
AT2G04030.1	5.01532e-09	1.1176e-07	-0.256625	0.0438926	7.64599	0.0500853	0.000448119	0.000913985	0.00285456	0.00285456
AT3G26730.1	5.01559e-09	1.1176e-07	-0.282648	0.0483436	7.50679	0.0219466	0.00104397	0.00120583	0.0029625	0.0029625
AT3G04290.1	5.02411e-09	1.11872e-07	0.576307	0.0985752	6.69651	0.168699	0.00124946	0.0154084	0.00397804	0.0154084
AT4G31590.1	5.14597e-09	1.14506e-07	0.285312	0.0488349	7.16035	0.0182806	0.000781337	0.00180987	0.00330698	0.00330698
AT5G65970.1	5.17985e-09	1.1518e-07	-0.462325	0.0791479	5.82462	0.0434593	0.00404949	-0.00117425	0.00668945	0.00668945
AT5G16880.2	5.21563e-09	1.15895e-07	0.297475	0.0509363	7.41533	0.0368895	0.00140523	0.000568446	0.0030425	0.0030425
AT1G33990.1	5.22093e-09	1.15933e-07	0.3044	0.0521236	6.90357	0.0234675	0.00101571	0.00176747	0.00364178	0.00364178
AT4G01883.1	5.24261e-09	1.16334e-07	-0.515976	0.0883629	5.8672	0.12092	0.00324816	0.010137	0.00648531	0.010137
AT2G21540.2	5.26491e-09	1.16748e-07	0.714419	0.122362	6.58588	0.117388	0.015522	0.010145	0.00419374	0.010145
AT3G05727.1	5.37318e-09	1.19067e-07	-2.07147	0.354997	3.34302	1.19899	0.0528807	0.129174	0.163159	0.163159
AT4G26850.1	5.44188e-09	1.20506e-07	-0.270627	0.0463954	7.39685	0.0169137	0.000630476	0.00293054	0.00305957	0.00305957
AT3G43960.1	5.5008e-09	1.21699e-07	-0.488776	0.0838198	5.93793	0.0756725	0.00285316	0.00919101	0.00617432	0.00919101
AT5G36790.1	5.50333e-09	1.21699e-07	-0.797354	0.136739	7.07274	0.183756	0.0187964	0.0132568	0.00341314	0.0132568
AT3G44310.4	5.57086e-09	1.23107e-07	1.01657	0.174394	6.66595	0.542285	0.0324771	0.0196602	0.00403471	0.0196602
AT5G59650.1	5.59932e-09	1.23651e-07	-1.37704	0.236267	4.51797	0.452764	0.0732634	-0.0165221	0.0224316	0.0224316
AT5G12940.1	5.62494e-09	1.24131e-07	0.706501	0.121235	6.87633	0.161294	0.000984512	0.0242118	0.00368194	0.0242118
AT5G44650.1	5.81461e-09	1.28229e-07	-0.351106	0.0603067	7.00823	0.0449186	0.000904214	0.00533048	0.00349657	0.00533048
AT5G17770.1	5.82567e-09	1.28385e-07	0.244495	0.0419973	7.96453	0.013237	0.000358442	0.00129433	0.00266517	0.00266517
AT2G28840.1	5.89079e-09	1.29731e-07	0.229909	0.0395044	8.98452	0.0290213	0.000153478	7.23346e-05	0.00252183	0.00252183
AT1G19910.1	5.92934e-09	1.3049e-07	0.233651	0.0401549	8.33122	0.0118076	0.000227691	0.000732878	0.00253645	0.00253645
AT1G70410.2	5.93904e-09	1.30614e-07	-0.263042	0.0452082	7.75602	0.0242247	0.000723221	0.000296704	0.0027804	0.0027804
AT1G19540.2	5.94894e-09	1.30742e-07	1.2431	0.213657	4.65725	0.372042	0.0157245	0.0625314	0.019031	0.0625314
AT1G10470.2	5.9615e-09	1.30929e-07	-0.542236	0.0932025	5.88557	0.103467	0.00545708	0.00943441	0.00640137	0.00943441
AT3G63310.1	5.97621e-09	1.31162e-07	0.318868	0.0548126	6.70257	0.0215352	0.00118339	0.00122376	0.00396704	0.00396704
AT1G18730.1	6.02123e-09	1.3206e-07	-0.593966	0.102123	6.81968	0.0906726	0.00187309	0.0160055	0.00376903	0.0160055
AT1G74530.3	6.07352e-09	1.33116e-07	0.492368	0.084676	5.63134	0.0993229	0.00449269	0.00779879	0.00777759	0.00779879
AT3G17840.1	6.09341e-09	1.33461e-07	-0.383568	0.0659713	6.29408	0.0490407	0.00187675	0.00558418	0.00493964	0.00558418
AT1G32200.1	6.21567e-09	1.36046e-07	-0.342718	0.0589791	6.91459	0.0661344	0.00209008	0.00387311	0.00362583	0.00387311
AT3G60340.2	6.25545e-09	1.36823e-07	0.441258	0.0759509	6.74372	0.0459212	0.00357593	0.006313	0.00389444	0.006313
AT1G62150.1	6.26021e-09	1.36834e-07	1.70524	0.293519	3.59561	0.832789	0.0406252	0.0231944	0.107066	0.107066
AT1G68890.2	6.26706e-09	1.36891e-07	-0.665411	0.114539	6.17745	0.105639	0.0171859	-0.000821439	0.00530412	0.00530412
AT1G01730.1	6.29747e-09	1.37461e-07	0.530157	0.09127	6.0674	0.0682582	0.00228788	0.0119925	0.00567646	0.0119925
AT1G16400.1	6.40544e-09	1.39723e-07	1.07551	0.185246	4.19143	0.504917	0.0226981	-0.0140349	0.0361296	0.0361296
AT5G64860.1	6.41998e-09	1.39945e-07	-0.264594	0.0455769	7.5212	0.0221293	0.000610451	0.00156028	0.00295056	0.00295056
AT1G17820.1	6.43955e-09	1.40276e-07	-0.473867	0.0816318	5.62793	0.0625387	0.00362637	0.00559224	0.00779721	0.00779721
AT3G52680.1	6.55739e-09	1.42747e-07	2.43507	0.419704	3.25798	1.88593	0.116502	0.0944764	0.185471	0.185471
AT3G53280.1	6.57764e-09	1.4309e-07	0.378942	0.0653194	6.20573	0.0294864	0.00210065	-0.00038077	0.00521357	0.00521357
AT5G18120.1	6.61792e-09	1.43869e-07	0.394284	0.0679759	6.08915	0.0376885	0.00232136	0.000900852	0.00559988	0.00559988
AT3G56130.1	6.65306e-09	1.44535e-07	0.364439	0.0628402	7.75117	0.0317964	0.000591959	0.00617757	0.00278347	0.00617757
AT4G18810.1	6.80188e-09	1.47668e-07	-0.561936	0.0969567	6.42959	0.0791797	0.00832886	0.00778646	0.00455627	0.00778646
AT1G15750.4	6.83759e-09	1.48343e-07	0.329495	0.0568599	7.56226	0.0242114	0.00262484	0.00159286	0.00291753	0.00291753
AT1G11580.1	6.9796e-09	1.51322e-07	-0.370127	0.0639096	6.85374	0.0410524	0.00172062	0.00528128	0.00371605	0.00528128
AT3G14180.1	7.02019e-09	1.52099e-07	0.361744	0.0624727	6.32442	0.0300381	0.0018427	0.00457643	0.00484788	0.00484788
AT3G25610.1	7.02975e-09	1.52204e-07	-0.508657	0.0878477	5.45319	0.0556722	0.00441271	0.0028086	0.0088168	0.0088168
AT5G57340.1	7.05036e-09	1.52547e-07	-0.585833	0.101185	5.34766	0.11974	0.00508467	0.0124669	0.00951221	0.0124669
AT1G12770.1	7.12439e-09	1.53899e-07	-0.328149	0.056695	6.61785	0.053663	0.00138196	0.00182441	0.00412831	0.00412831
AT1G22590.1	7.11981e-09	1.53899e-07	-0.586633	0.101352	5.57127	0.0847226	0.0039596	0.01365	0.00812202	0.01365
AT5G06370.1	7.12722e-09	1.53899e-07	0.412146	0.0712081	6.6333	0.0409563	0.00131649	0.00737596	0.00409763	0.00737596
AT3G59040.1	7.34015e-09	1.5839e-07	-0.373283	0.0645488	6.2893	0.0356801	0.00218848	0.00342308	0.00495418	0.00495418
AT1G69530.3	7.35538e-09	1.58612e-07	4.45553	0.770506	1.86167	5.04075	0.0940923	0.137165	0.923645	0.923645
AT3G09300.1	7.42723e-09	1.60054e-07	0.266499	0.0460993	7.41048	0.0210244	0.000596161	-0.000190517	0.00304695	0.00304695
AT3G51660.1	7.51199e-09	1.61762e-07	-0.777496	0.134537	5.13664	0.141126	0.00551691	0.0255119	0.0114204	0.0255119
AT5G67590.1	7.51657e-09	1.61762e-07	0.267484	0.0462859	7.39387	0.0322059	0.000610297	0.00111998	0.00306236	0.00306236
AT3G63410.1	7.62713e-09	1.64032e-07	-0.226988	0.0392951	8.91401	0.0233542	0.000136648	0.00243046	0.00251038	0.00251038
AT4G23290.2	7.71362e-09	1.65781e-07	-1.10112	0.190683	5.29791	0.280255	0.0143614	0.0479703	0.00988476	0.0479703
AT2G38110.1	7.73395e-09	1.66107e-07	-0.617473	0.106937	5.673	0.0882605	0.00353883	0.0160651	0.00753596	0.0160651
AT1G09995.3	7.76405e-09	1.66642e-07	4.32867	0.749747	1.88322	4.93121	0.0579203	-0.0404268	0.905716	0.905716
AT5G19290.1	7.80227e-09	1.6735e-07	0.279108	0.0483499	7.21114	0.0170436	0.000758344	0.000433628	0.00324916	0.00324916
AT5G53580.1	7.86026e-09	1.68481e-07	-0.336345	0.0582776	6.48445	0.0440251	0.00140192	0.00214527	0.00442027	0.00442027
AT1G20630.1	7.89334e-09	1.69078e-07	-0.516071	0.0894292	7.49911	0.0741332	0.000547612	0.0131625	0.00296893	0.0131625
AT4G22513.1	7.92338e-09	1.69608e-07	-2.44459	0.423667	3.4234	1.61822	0.164141	0.105775	0.143563	0.143563
AT2G13440.1	7.93151e-09	1.69669e-07	-0.329517	0.0571095	6.58525	0.028649	0.00139609	0.000321775	0.00419506	0.00419506
AT4G18520.1	7.94033e-09	1.69744e-07	-0.455837	0.079005	5.65374	0.0491708	0.00305204	0.000210997	0.00764818	0.00764818
AT1G17860.1	8.001e-09	1.70928e-07	-0.271874	0.0471313	7.34288	0.0291514	0.000696785	0.000560993	0.00311126	0.00311126
AT1G49360.1	8.01161e-09	1.7104e-07	0.714553	0.123878	5.01627	0.155132	0.0132995	0.00482988	0.0130074	0.0130074
AT1G48240.1	8.04578e-09	1.71656e-07	0.37748	0.0654495	6.18976	0.0326448	0.0020789	0.00424198	0.00526449	0.00526449
AT2G40940.1	8.05236e-09	1.71682e-07	0.353736	0.0613342	7.27444	0.0305409	0.000652394	0.00579655	0.00318077	0.00579655
AT1G53840.1	8.1737e-09	1.74154e-07	0.252141	0.0437378	7.69325	0.0225411	0.000457886	0.00253989	0.00282153	0.00282153
AT5G63040.1	8.6089e-09	1.83304e-07	-0.528868	0.0918798	5.4718	0.0730242	0.00576833	0.0017012	0.0087035	0.0087035
AT3G43720.1	8.66944e-09	1.84471e-07	0.318721	0.0553826	7.59149	0.0236461	0.000725981	0.00453214	0.00289489	0.00453214
AT1G65985.2	8.72552e-09	1.85541e-07	4.47269	0.777344	1.98043	5.62902	0.208256	0.221192	0.827623	0.827623
AT1G05320.1	8.92078e-09	1.89568e-07	5.04586	0.87753	3.16524	7.6318	0.76651	0.55359	0.211348	0.55359
AT5G09440.1	8.94682e-09	1.89886e-07	0.633712	0.110219	7.24612	0.189261	0.000817237	0.0200082	0.00321087	0.0200082
AT5G22310.1	8.94759e-09	1.89886e-07	0.4865	0.0846151	6.03284	0.0655498	0.00264595	0.00962785	0.00580187	0.00962785
AT1G67865.2	8.96461e-09	1.90122e-07	2.09616	0.364598	3.38758	1.52453	0.075778	-0.0285236	0.152105	0.152105
AT1G19715.1	8.98509e-09	1.90431e-07	-0.690085	0.120039	6.5548	0.117607	0.00484445	0.0198572	0.00425998	0.0198572
AT3G18080.1	9.02808e-09	1.91216e-07	0.319793	0.055635	9.15853	0.0786345	0.000115543	0.00519061	0.00256398	0.00519061
AT3G48680.1	9.05745e-09	1.91711e-07	0.363043	0.0631654	6.85237	0.0316345	0.00120414	0.00563563	0.00371815	0.00563563
AT1G56260.1	9.12658e-09	1.93047e-07	4.3142	0.750791	1.88836	4.97183	0.0648439	-0.019441	0.901476	0.901476
AT1G06760.1	9.17725e-09	1.93991e-07	0.235653	0.0410169	8.14517	0.0125855	0.00029364	0.00144797	0.00259044	0.00259044
AT3G47570.1	9.20006e-09	1.94345e-07	1.05482	0.183611	4.15199	0.30173	0.0191393	0.0166036	0.0386546	0.0386546
AT1G25450.1	9.23779e-09	1.95014e-07	0.412767	0.0718585	6.28577	0.0416115	0.00190794	0.00694403	0.00496494	0.00694403
AT1G76360.1	9.34313e-09	1.97103e-07	-0.509612	0.0887479	6.29585	0.0733332	0.00180811	0.0116939	0.00493425	0.0116939
AT1G78320.1	9.34902e-09	1.97103e-07	-1.26514	0.220325	3.9262	0.337102	0.0249429	0.0147031	0.0582738	0.0582738
AT5G37990.1	9.43539e-09	1.98793e-07	-0.545526	0.0950298	6.31383	0.0693487	0.00165313	0.013828	0.00487972	0.013828
AT3G25805.1	9.4729e-09	1.99453e-07	-0.463817	0.0808057	5.68139	0.0891471	0.00370677	0.00259557	0.00748675	0.00748675
AT2G28110.1	9.53141e-09	2.00553e-07	0.374903	0.0653271	6.19813	0.144427	0.0020782	0.00193752	0.00523774	0.00523774
AT3G48730.1	9.55962e-09	2.01015e-07	-0.240694	0.0419447	7.96388	0.0471319	0.00035057	0.00169786	0.00266548	0.00266548
AT3G48000.1	9.65828e-09	2.02957e-07	-0.229753	0.0400502	8.43009	0.0117108	0.000232847	0.000363093	0.0025169	0.0025169
AT5G54710.1	9.71141e-09	2.0394e-07	-4.73677	0.825842	3.20346	5.1179	0.968652	-0.0101666	0.200515	0.200515
AT3G46670.1	1.02571e-08	2.15117e-07	-0.498919	0.0871258	5.50941	0.122506	0.00453309	0.00831372	0.0084799	0.0084799
AT3G62530.1	1.02556e-08	2.15117e-07	-0.24312	0.0424556	7.87321	0.0591132	0.00037827	0.00182995	0.00271169	0.00271169
AT1G14580.2	1.03546e-08	2.17021e-07	-0.479768	0.083805	6.1865	0.055484	0.00676495	0.00443543	0.00527496	0.00527496
AT1G13820.1	1.06421e-08	2.22902e-07	-0.371962	0.0650264	6.54668	0.05302	0.00157198	0.00567675	0.00427771	0.00567675
AT1G29930.1	1.07105e-08	2.24187e-07	0.633787	0.11082	13.3397	0.0902027	1.84198e-06	0.0137631	0.0210514	0.0210514
AT3G62110.2	1.07951e-08	2.25811e-07	0.329131	0.0575632	6.74617	0.0227014	0.0017901	0.00085799	0.00389023	0.00389023
AT5G67130.1	1.09448e-08	2.28794e-07	0.325095	0.0568805	6.59972	0.0312991	0.00138129	0.00244178	0.00416509	0.00416509
AT3G60130.1	1.09522e-08	2.28799e-07	0.58349	0.102093	6.5605	0.0803574	0.00536328	0.0125047	0.00424762	0.0125047
AT3G50570.1	1.09659e-08	2.28935e-07	1.79226	0.313602	3.49529	0.63038	0.0412037	-0.0188875	0.12739	0.12739
AT3G22960.1	1.09999e-08	2.29496e-07	0.224307	0.039252	8.93975	0.0110719	0.000127039	0.000240608	0.00251419	0.00251419
AT3G61160.1	1.10918e-08	2.31264e-07	0.802097	0.140395	5.41071	0.135898	0.0247057	-0.00811079	0.00908439	0.00908439
AT1G47550.1	1.12887e-08	2.35217e-07	0.273439	0.0478867	7.32494	0.0224047	0.000802046	0.00236984	0.00312904	0.00312904
AT3G50845.1	1.1348e-08	2.36299e-07	1.25464	0.219756	3.9104	0.387131	0.0227683	0.00704094	0.0600193	0.0600193
AT3G50500.1	1.13948e-08	2.37121e-07	0.233959	0.0409839	8.21357	0.0128024	0.000311518	-0.000120651	0.00256794	0.00256794
AT4G16410.1	1.14775e-08	2.38685e-07	-0.371311	0.0650588	7.06278	0.0347826	0.000841203	0.00641477	0.00342574	0.00641477
AT4G20240.1	1.1507e-08	2.39144e-07	-0.492735	0.0863406	5.65365	0.053295	0.00513082	0.00103662	0.00764866	0.00764866
AT5G02810.2	1.15273e-08	2.39411e-07	-0.901604	0.157994	7.34575	0.425017	0.00628621	0.036506	0.00310843	0.036506
AT1G25230.1	1.15491e-08	2.3971e-07	0.547925	0.0960219	7.75739	0.0798674	0.000510031	0.015296	0.00277954	0.015296
AT5G07010.1	1.1624e-08	2.41109e-07	1.88916	0.331132	5.70796	0.96723	0.0048115	0.183157	0.00732929	0.183157
AT1G03790.1	1.21662e-08	2.52192e-07	0.763775	0.134057	5.79259	0.163154	0.00280823	0.0279998	0.00685261	0.0279998
AT1G74060.1	1.22481e-08	2.53725e-07	0.325995	0.0572298	7.42564	0.0416311	0.000631113	0.0049836	0.0030331	0.0049836
AT4G34730.1	1.2397e-08	2.56645e-07	-0.360755	0.0633552	6.68373	0.0487752	0.00276849	0.00411244	0.00400148	0.00411244
AT1G48310.1	1.25454e-08	2.59549e-07	-0.955046	0.167783	5.17646	0.221858	0.0372764	-0.0121561	0.0109828	0.0109828
AT5G53970.1	1.26141e-08	2.60802e-07	0.436089	0.0766251	6.05915	0.0612748	0.00236349	0.00770176	0.00570597	0.00770176
AT2G39850.1	1.26481e-08	2.61337e-07	-0.593539	0.104299	5.09314	0.08198	0.00669347	-0.00141861	0.011955	0.011955
AT4G05050.1	1.27125e-08	2.625e-07	0.376738	0.0662119	8.89162	0.0392561	0.000146858	0.00736861	0.00250742	0.00736861
AT1G44820.1	1.32301e-08	2.73011e-07	0.32636	0.0574267	6.53997	0.0207815	0.0013609	-0.000747985	0.00429252	0.00429252
AT3G29330.1	1.32449e-08	2.73141e-07	4.3907	0.772619	1.88124	4.95127	0.115975	-0.0705384	0.907352	0.907352
AT1G60270.1	1.33477e-08	2.75083e-07	-1.20752	0.212533	4.33184	0.332942	0.0485322	0.0215239	0.0289022	0.0289022
AT1G67730.1	1.33924e-08	2.75828e-07	0.248401	0.043725	7.67585	0.0137963	0.000444014	0.000740438	0.00283348	0.00283348
AT1G03600.1	1.34133e-08	2.76081e-07	-0.22521	0.0396446	9.20432	0.0101158	0.000115893	0.000441257	0.00257844	0.00257844
AT4G11320.2	1.34597e-08	2.7686e-07	-0.452389	0.0796442	8.42804	0.104497	0.000796317	0.0100777	0.00251724	0.0100777
AT1G21360.1	1.356e-08	2.78744e-07	0.744671	0.131131	4.87234	0.128619	0.013573	0.0159045	0.0151294	0.0159045
AT3G23000.1	1.36559e-08	2.80535e-07	0.323413	0.0569625	7.21314	0.0303079	0.000797428	0.00476495	0.00324694	0.00476495
AT3G46000.3	1.40857e-08	2.88996e-07	-1.57359	0.277415	4.04494	0.602006	0.0771017	0.0548279	0.0467855	0.0548279
AT5G61240.1	1.40829e-08	2.88996e-07	0.305148	0.0537955	6.78242	0.0247816	0.00113184	0.000675093	0.00382923	0.00382923
AT1G64890.1	1.43618e-08	2.9438e-07	-0.377239	0.066544	6.14187	0.0338735	0.00217036	0.00398109	0.00542068	0.00542068
AT5G13650.2	1.43665e-08	2.9438e-07	-0.377586	0.0666058	7.85635	0.0381361	0.0027955	0.00480965	0.00272094	0.00480965
AT1G74310.1	1.43891e-08	2.94656e-07	0.769061	0.135668	4.7633	0.24951	0.0145958	0.00738166	0.0169571	0.0169571
AT2G36835.1	1.45011e-08	2.9676e-07	-0.337112	0.059483	6.46859	0.0292218	0.00160697	0.000626376	0.00445856	0.00445856
AT3G61050.1	1.45662e-08	2.97902e-07	-0.836619	0.14764	7.29936	0.18604	0.0186942	0.0186732	0.00315494	0.0186732
AT1G72970.1	1.47124e-08	3.00701e-07	0.329557	0.0581754	6.61634	0.132715	0.00167045	0.00247229	0.00413133	0.00413133
AT5G52920.1	1.48264e-08	3.02838e-07	0.221544	0.0391175	8.77404	0.0134696	0.000126081	0.000261109	0.00249709	0.00249709
AT5G03880.1	1.49423e-08	3.05011e-07	-0.231569	0.0408973	8.12171	0.0213159	0.000268405	0.000655868	0.00259888	0.00259888
AT2G01590.2	1.51761e-08	3.09586e-07	-0.7111	0.125646	5.57168	0.148766	0.0143158	0.0127474	0.00811964	0.0127474
AT5G25630.3	1.51973e-08	3.09822e-07	-0.618886	0.109357	6.20803	0.103153	0.0104272	0.0100738	0.00520628	0.0100738
AT5G23380.1	1.52949e-08	3.11614e-07	0.532867	0.0941757	5.32337	0.0612619	0.00551447	0.0016433	0.00968964	0.00968964
AT3G06070.1	1.53345e-08	3.12223e-07	-0.626248	0.110688	6.67991	0.104404	0.00131491	0.0196882	0.00400856	0.0196882
AT4G15110.1	1.54538e-08	3.14452e-07	-0.263599	0.0466015	7.3989	0.0601688	0.000665246	0.000810581	0.00305767	0.00305767
AT3G20935.1	1.5473e-08	3.14644e-07	-1.14435	0.202316	4.03443	0.571753	0.0224766	0.00352016	0.0476921	0.0476921
AT3G28150.1	1.56447e-08	3.17934e-07	-1.41435	0.250136	3.77568	0.478892	0.0300807	0.0217306	0.0771785	0.0771785
AT4G01310.1	1.58069e-08	3.21027e-07	-0.225174	0.0398358	8.49095	0.0322167	0.000212419	0.00110809	0.00250796	0.00250796
AT5G65640.1	1.61589e-08	3.27968e-07	0.597388	0.105755	6.26402	0.100675	0.00350591	0.0156669	0.0050316	0.0156669
AT3G59380.1	1.62232e-08	3.29065e-07	0.38964	0.0689861	6.08683	0.0474511	0.0023252	0.00583322	0.00560797	0.00583322
AT3G56990.1	1.64375e-08	3.33202e-07	-0.723516	0.12815	5.66292	0.124786	0.0105406	0.0176123	0.00759477	0.0176123
AT2G35260.1	1.65154e-08	3.3457e-07	-0.232632	0.0412101	8.10734	0.0275484	0.00030708	0.00162834	0.00260424	0.00260424
AT2G39530.1	1.68527e-08	3.40973e-07	-0.666127	0.118075	4.80675	0.102077	0.00770155	0.00698524	0.0161986	0.0161986
AT4G16760.1	1.68483e-08	3.40973e-07	0.305561	0.0541621	7.75746	0.0226119	0.000496873	0.00453205	0.0027795	0.00453205
AT3G45730.1	1.70048e-08	3.43832e-07	1.54636	0.274177	5.43887	0.564595	0.00590961	0.122958	0.0089055	0.122958
AT1G55260.1	1.7087e-08	3.45278e-07	0.364174	0.0645793	7.06459	0.0445629	0.000878763	0.00627064	0.00342345	0.00627064
AT4G28240.1	1.71186e-08	3.45698e-07	0.265064	0.0470067	7.33768	0.0208872	0.000671559	0.000786952	0.00311638	0.00311638
AT5G59750.1	1.71938e-08	3.46999e-07	-0.424351	0.075265	5.896	0.0416311	0.00335639	0.00394707	0.00635473	0.00635473
AT5G52970.1	1.72744e-08	3.48407e-07	-0.298144	0.0528878	6.88045	0.0500851	0.00111927	0.000303756	0.00367578	0.00367578
AT1G75900.1	1.73149e-08	3.49004e-07	0.41371	0.0733934	5.88744	0.0502084	0.00284118	0.000562539	0.00639297	0.00639297
AT2G32880.2	1.73428e-08	3.49348e-07	-0.776409	0.137744	5.05539	0.263328	0.0186283	0.0138976	0.0124653	0.0138976
AT3G52526.3	1.73701e-08	3.49677e-07	2.69122	0.477476	2.99614	1.99154	0.127917	0.0957049	0.262912	0.262912
AT5G54040.1	1.75175e-08	3.52424e-07	0.932518	0.16549	4.28101	0.316315	0.0157211	0.0191005	0.031228	0.031228
AT3G08940.2	1.75966e-08	3.53794e-07	0.286037	0.0507688	10.8707	0.0311044	1.94873e-05	0.00226939	0.00439903	0.00439903
AT1G13430.1	1.76788e-08	3.55224e-07	3.46378	0.614875	2.56941	2.84394	0.204633	-0.0592478	0.443489	0.443489
AT1G72645.1	1.78113e-08	3.57662e-07	-0.570013	0.101209	5.94567	0.0758637	0.00259161	0.0149684	0.00614218	0.0149684
AT1G32990.1	1.82332e-08	3.65905e-07	-0.226468	0.0402396	8.36162	0.0257535	0.000246055	0.000385954	0.00252977	0.00252977
AT2G39920.2	1.83452e-08	3.67924e-07	-0.902444	0.16038	4.57702	0.191373	0.0181628	0.0259315	0.0208756	0.0259315
AT1G05020.1	1.8659e-08	3.73983e-07	0.515321	0.091629	5.34925	0.0611669	0.0048921	0.00610669	0.00950084	0.00950084
AT5G02840.1	1.87863e-08	3.76299e-07	0.304016	0.0540682	6.96116	0.130587	0.00145127	0.00149075	0.00356022	0.00356022
AT5G10470.2	1.94024e-08	3.88399e-07	-0.456663	0.0812967	6.67984	0.0486479	0.00527535	0.00605462	0.00400869	0.00605462
AT1G08640.1	1.94453e-08	3.89014e-07	0.321368	0.0572149	6.58717	0.155413	0.00142075	0.00311967	0.00419105	0.00419105
AT3G57020.1	1.97174e-08	3.94214e-07	-0.393638	0.0701115	6.97567	0.0429001	0.00199003	0.00643674	0.00354034	0.00643674
AT2G05070.1	1.98073e-08	3.95763e-07	-0.292826	0.0521629	10.9812	0.0212373	1.55893e-05	0.00336097	0.00464893	0.00464893
AT3G22890.1	2.00247e-08	3.99858e-07	-0.289538	0.0515946	8.05791	0.0215044	0.000281962	0.00428148	0.00262373	0.00428148
AT4G01150.1	2.00967e-08	4.01047e-07	-0.233179	0.0415562	9.80067	0.0145521	5.28243e-05	0.000525223	0.00290761	0.00290761
AT1G61310.1	2.02478e-08	4.03811e-07	0.865773	0.15433	4.53679	0.21738	0.0112518	0.0295788	0.0219149	0.0295788
AT1G21830.1	2.03214e-08	4.05027e-07	0.289168	0.051552	7.05237	0.0310692	0.000912135	0.00364377	0.00343903	0.00364377
AT3G22440.1	2.04114e-08	4.06569e-07	0.222778	0.0397216	8.55072	0.0117465	0.000203344	0.00242196	0.00250147	0.00250147
AT3G01090.1	2.06002e-08	4.10075e-07	0.285684	0.0509524	7.07668	0.0166776	0.00104235	-0.000197493	0.00340819	0.00340819
AT2G23670.1	2.06264e-08	4.10342e-07	-0.501539	0.0894542	7.31422	0.0867081	0.000654458	0.0130633	0.00313981	0.0130633
AT1G22750.4	2.06792e-08	4.11138e-07	-0.497127	0.0886742	5.84256	0.0695299	0.00687787	-0.00294279	0.00660174	0.00660174
AT3G28130.6	2.08523e-08	4.14322e-07	4.3804	0.781548	1.95364	5.2535	0.198421	-0.116635	0.848695	0.848695
AT3G45390.1	2.11444e-08	4.19868e-07	-2.78347	0.496839	2.95257	2.77651	0.145342	-0.0315402	0.277827	0.277827
AT3G62750.3	2.14509e-08	4.2569e-07	-0.831829	0.148544	5.5337	0.164019	0.0162823	0.0215441	0.00833832	0.0215441
AT1G28440.1	2.20924e-08	4.3815e-07	0.240906	0.0430592	7.76426	0.0134624	0.000403221	0.000954172	0.00277523	0.00277523
AT4G24520.1	2.22301e-08	4.4061e-07	0.228528	0.0408546	8.15694	0.0160634	0.000274965	0.000829716	0.00258635	0.00258635
AT3G05640.2	2.24539e-08	4.44771e-07	-0.851035	0.152189	5.4103	0.207548	0.0199626	0.019743	0.00908703	0.019743
AT3G20770.1	2.27677e-08	4.50708e-07	0.278236	0.0497781	8.21148	0.0193618	0.000271334	0.00397642	0.00256858	0.00397642
AT3G18500.4	2.29933e-08	4.54893e-07	-0.621917	0.111299	6.02085	0.0935468	0.00506411	0.0161714	0.00584652	0.0161714
AT1G44910.1	2.31437e-08	4.57587e-07	-0.385015	0.0689165	6.46542	0.0382747	0.00367567	0.00168841	0.00446631	0.00446631
AT2G27860.1	2.3428e-08	4.62923e-07	0.220119	0.0394157	8.68115	0.0126527	0.000168204	0.00125042	0.0024951	0.0024951
AT1G15890.1	2.34432e-08	4.62937e-07	4.60301	0.824254	2.04654	5.58147	0.387647	-0.361084	0.77703	0.77703
AT1G17970.1	2.35831e-08	4.65415e-07	-0.401077	0.0718336	6.09328	0.0359187	0.00326033	0.00223136	0.0055855	0.0055855
AT1G53300.1	2.36939e-08	4.67313e-07	-0.286399	0.051302	6.97006	0.0196989	0.000963816	0.00323553	0.003548	0.003548
AT3G47360.1	2.39325e-08	4.7173e-07	1.25924	0.225636	3.8911	0.377009	0.0250532	-0.0114744	0.062224	0.062224
AT2G43610.1	2.40231e-08	4.73226e-07	0.547533	0.0981205	6.80333	0.11892	0.00112013	0.0153844	0.00379516	0.0153844
AT5G65220.1	2.40752e-08	4.73961e-07	0.21897	0.0392431	8.97699	0.0285932	0.000119589	0.000505754	0.00252045	0.00252045
AT1G67470.1	2.53437e-08	4.98629e-07	-0.990103	0.177728	4.50634	0.343393	0.0121809	0.0419686	0.0227613	0.0419686
AT4G05180.2	2.5454e-08	5.00492e-07	-0.259709	0.0466253	10.4911	0.0219847	2.75028e-05	0.00125248	0.00369921	0.00369921
AT5G17230.2	2.54716e-08	5.00531e-07	-0.488276	0.0876615	6.95261	0.14297	0.00960143	-0.00658604	0.00357206	0.00357206
AT4G28030.1	2.60451e-08	5.11488e-07	-0.264878	0.0475874	7.35212	0.0144582	0.000779883	-5.95432e-05	0.00310222	0.00310222
AT2G44290.1	2.66931e-08	5.23893e-07	-0.754604	0.135675	4.60123	0.126946	0.011267	0.00328082	0.0202891	0.0202891
AT1G65690.1	2.6823e-08	5.2612e-07	-0.546959	0.0983562	5.20328	0.0639836	0.0058716	0.00305259	0.0107123	0.0107123
AT1G21500.1	2.68555e-08	5.26437e-07	-0.243798	0.0438424	8.46124	0.0340809	0.000219996	0.00307513	0.00251203	0.00307513
AT2G26530.1	2.76377e-08	5.4144e-07	0.484339	0.0871776	5.68115	0.0532393	0.00554029	-0.00136485	0.00748816	0.00748816
AT5G17990.1	2.81254e-08	5.50658e-07	-0.3179	0.0572513	6.57807	0.07629	0.00140881	0.00116598	0.00421012	0.00421012
AT4G39660.1	2.83534e-08	5.54784e-07	0.425226	0.0765992	6.74487	0.0443354	0.00127501	0.00878346	0.00389247	0.00878346
AT5G04290.2	2.85024e-08	5.5736e-07	-0.363924	0.0655672	6.5306	0.046381	0.00148711	0.00588269	0.00431344	0.00588269
AT5G42980.1	2.86031e-08	5.58989e-07	-0.218977	0.0394569	9.17317	0.013188	0.000100432	0.00176194	0.00256845	0.00256845
AT2G41380.1	2.86734e-08	5.60021e-07	-0.388394	0.0699892	6.04292	0.0392079	0.00244927	0.00594813	0.00576479	0.00594813
AT3G52561.1	2.91722e-08	5.69417e-07	1.78441	0.321728	3.45133	0.633801	0.0403214	-0.0149159	0.137122	0.137122
AT2G42790.1	2.93787e-08	5.731e-07	0.249319	0.0449621	7.53271	0.0173251	0.000524421	0.00208969	0.00294116	0.00294116
AT3G42640.1	2.97842e-08	5.80656e-07	-0.637975	0.115102	5.01763	0.109333	0.00737223	0.0153394	0.0129884	0.0153394
AT4G00880.1	3.00444e-08	5.85373e-07	-0.778581	0.140508	5.62552	0.190776	0.00447945	0.029365	0.00781105	0.029365
AT1G23935.1	3.09764e-08	6.03167e-07	-2.18599	0.394881	4.16267	1.24903	0.229363	-0.125591	0.0379477	0.0379477
AT3G18780.2	3.13589e-08	6.10244e-07	0.334994	0.0605374	9.79435	0.0490027	5.25091e-05	0.00622996	0.00290262	0.00622996
AT5G19855.1	3.15034e-08	6.12686e-07	-0.315761	0.0570701	6.89229	0.0247424	0.00111748	0.00446595	0.00365828	0.00446595
AT5G55970.1	3.16028e-08	6.14247e-07	3.73115	0.674429	3.21504	3.74762	0.408964	0.370786	0.197277	0.370786
AT1G12160.1	3.16573e-08	6.14933e-07	1.68672	0.304902	3.53841	0.608645	0.041039	0.0119837	0.118329	0.118329
AT1G07930.2	3.20281e-08	6.21759e-07	-6.28257	1.13609	3.92318	15.7758	0.354054	1.85859	0.0586026	1.85859
AT1G10550.1	3.22888e-08	6.26441e-07	0.560385	0.101362	5.39371	0.29801	0.0061413	0.0114717	0.00919568	0.0114717
AT5G59030.1	3.29029e-08	6.37971e-07	0.436942	0.0790811	6.96924	0.0585681	0.000855893	0.00986495	0.00354912	0.00986495
AT1G57860.1	3.30029e-08	6.39524e-07	0.315936	0.057186	6.58915	0.0377288	0.0014192	0.0023116	0.00418692	0.00418692
AT5G01330.1	3.31919e-08	6.42798e-07	0.932656	0.168846	4.25231	0.256201	0.0161935	0.02602	0.032679	0.032679
AT1G45474.2	3.40796e-08	6.59591e-07	-0.38195	0.0692055	7.25034	0.105054	0.00325315	0.00495726	0.00320633	0.00495726
AT3G04910.1	3.43841e-08	6.65083e-07	0.258209	0.0467981	8.24943	0.0153538	0.001197	0.00115086	0.00255738	0.00255738
AT1G51940.1	3.44539e-08	6.66033e-07	-0.245499	0.0444974	7.55326	0.0154074	0.00046966	0.00156677	0.00292465	0.00292465
AT5G64440.1	3.45321e-08	6.67143e-07	0.281593	0.0510433	6.98989	0.0204408	0.000945357	0.00189848	0.00352108	0.00352108
AT1G76020.1	3.46769e-08	6.69538e-07	-0.404975	0.073418	5.95349	0.0342016	0.00313028	-0.000416956	0.00611006	0.00611006
AT1G25530.1	3.48358e-08	6.72201e-07	-0.495423	0.0898285	5.35208	0.051669	0.00435207	0.00183627	0.00948077	0.00948077
AT1G65970.1	3.5099e-08	6.76873e-07	0.691331	0.12538	6.62295	0.158513	0.00164614	0.0253026	0.00411812	0.0253026
AT1G30870.1	3.54846e-08	6.83488e-07	0.581242	0.105451	6.17808	0.308226	0.00244177	0.0166209	0.00530209	0.0166209
AT3G49220.1	3.54636e-08	6.83488e-07	0.44521	0.08077	8.01092	0.0584021	0.000371887	0.0108117	0.00264382	0.0108117
AT4G08700.1	3.55277e-08	6.83909e-07	-0.488366	0.0886044	5.46206	0.0562994	0.00441612	0.0090423	0.00876252	0.0090423
AT3G23150.1	3.56942e-08	6.86701e-07	0.820932	0.148964	5.29249	0.159687	0.00989365	0.0281469	0.00992757	0.0281469
AT1G16880.1	3.57355e-08	6.87084e-07	-0.217153	0.0394056	8.72301	0.0148222	0.000166618	0.00025977	0.00249532	0.00249532
AT4G27030.1	3.60187e-08	6.92114e-07	-0.563158	0.102219	5.15151	0.0929398	0.00666036	0.00150537	0.0112517	0.0112517
AT1G30120.1	3.64813e-08	7.00166e-07	0.229566	0.0416855	8.10929	0.0132756	0.000334711	0.00264417	0.0026035	0.00264417
AT1G31340.1	3.64717e-08	7.00166e-07	-0.32519	0.0590489	6.44127	0.0232578	0.00145086	0.00255441	0.00452646	0.00452646
AT1G64670.1	3.6514e-08	7.00376e-07	0.367719	0.0667739	6.3983	0.0309957	0.00300499	0.00172045	0.00463859	0.00463859
AT3G05350.1	3.66463e-08	7.02493e-07	-0.273494	0.0496692	7.11295	0.0279521	0.000865808	0.00226379	0.00336339	0.00336339
AT4G14020.1	3.67398e-08	7.03866e-07	-0.448729	0.0815004	5.6279	0.116575	0.00358943	0.00353252	0.0077974	0.0077974
AT3G18535.1	3.72954e-08	7.14083e-07	-0.826756	0.150232	6.33855	0.334035	0.00434016	0.0343506	0.00480614	0.0343506
AT5G17820.1	3.73649e-08	7.14987e-07	0.80798	0.146829	7.59022	0.300124	0.000646743	0.036311	0.00289585	0.036311
AT5G42890.1	3.76251e-08	7.19539e-07	0.298088	0.0541815	6.7554	0.0219055	0.00115804	0.00338898	0.00387447	0.00387447
AT5G53300.4	3.80225e-08	7.26706e-07	0.281077	0.0511069	8.97836	0.0228963	0.000146806	0.00433076	0.0025207	0.00433076
AT1G62510.1	3.84083e-08	7.33643e-07	1.13261	0.206004	6.37206	0.380593	0.00180653	0.0709436	0.00471044	0.0709436
AT1G14030.1	3.93755e-08	7.51669e-07	-0.319574	0.0581717	6.56023	0.063116	0.00155286	0.00349451	0.00424819	0.00424819
AT5G20935.1	3.97118e-08	7.57639e-07	-0.613003	0.111615	5.22207	0.0992692	0.00602855	0.0153278	0.0105332	0.0153278
AT5G38020.1	4.01928e-08	7.66361e-07	-0.391517	0.0713145	6.05415	0.0483378	0.00299448	0.00217751	0.00572397	0.00572397
AT1G05190.1	4.0333e-08	7.68576e-07	-0.219348	0.0399585	8.71795	0.0214275	0.000155978	0.00258119	0.00249524	0.00258119
AT1G07320.1	4.11237e-08	7.8318e-07	-0.232056	0.0422999	8.4857	0.0330937	0.000558706	0.00125943	0.00250864	0.00250864
AT3G26160.1	4.18879e-08	7.97261e-07	-0.783465	0.142898	4.52007	0.229667	0.0126322	0.00680918	0.022373	0.022373
AT2G44920.2	4.21613e-08	8.01989e-07	-0.280668	0.0512023	6.97299	0.0215274	0.000950306	0.000279609	0.00354399	0.00354399
AT3G44670.1	4.23939e-08	8.05937e-07	-0.638284	0.116463	6.18012	0.0979883	0.0179564	-0.00404863	0.00529551	0.00529551
AT2G34060.1	4.30453e-08	8.17835e-07	-0.610131	0.111381	4.95716	0.099845	0.00741682	0.00785296	0.0138501	0.0138501
AT1G76730.1	4.32221e-08	8.20708e-07	-0.318077	0.0580734	6.62694	0.0374665	0.00136147	0.00442	0.00411019	0.00442
AT1G64230.1	4.3264e-08	8.21019e-07	0.216398	0.0395105	8.68727	0.0314471	0.000181067	0.00159015	0.00249506	0.00249506
AT1G35260.1	4.34503e-08	8.24066e-07	-0.503753	0.0919892	5.35492	0.0548461	0.00504566	0.000813288	0.00946066	0.00946066
AT3G54400.1	4.35843e-08	8.26121e-07	0.443458	0.0809869	8.40794	0.0542814	0.000231904	0.0110119	0.00252073	0.0110119
AT4G13770.1	4.39772e-08	8.33077e-07	1.18592	0.216642	5.31742	0.744601	0.00652448	0.0739334	0.00973434	0.0739334
AT4G13280.2	4.43426e-08	8.39503e-07	-2.0106	0.367393	3.86038	1.25	0.165486	-0.131621	0.0659042	0.0659042
AT5G32440.1	4.44958e-08	8.41906e-07	0.291399	0.0532526	7.06582	0.0285286	0.00143956	0.000624773	0.00342189	0.00342189
AT3G11800.1	4.46888e-08	8.4506e-07	0.281284	0.0514113	6.923	0.0197989	0.00091728	0.000366018	0.00361378	0.00361378
AT1G65570.1	4.47292e-08	8.45327e-07	0.956037	0.174744	4.24594	0.568362	0.0193303	-1.91076e-05	0.0330159	0.0330159
AT3G26650.1	4.48942e-08	8.47946e-07	-0.235541	0.0430571	10.0468	0.011098	4.72043e-05	0.000332231	0.00313093	0.00313093
AT3G07720.1	4.49329e-08	8.48178e-07	-0.518558	0.0947955	6.17421	0.0634783	0.00234341	0.0130615	0.0053146	0.0130615
AT2G04160.1	4.49972e-08	8.48892e-07	0.282875	0.0517137	6.95413	0.0504513	0.00101457	0.00273964	0.00356995	0.00356995
AT1G69523.1	4.6104e-08	8.69262e-07	-0.667054	0.122043	5.17162	0.119033	0.00647154	0.019062	0.0110336	0.019062
AT2G26340.1	4.64177e-08	8.74663e-07	-0.288431	0.0527825	6.98071	0.0274451	0.00124252	0.000607089	0.00353348	0.00353348
AT1G26300.1	4.67263e-08	8.79676e-07	0.454589	0.0832072	5.6191	0.0431734	0.00402077	-0.00130602	0.00784797	0.00784797
AT5G65800.1	4.67385e-08	8.79676e-07	0.956231	0.175028	4.20251	0.356538	0.0170549	-0.00675102	0.0354622	0.0354622
AT3G16140.1	4.69555e-08	8.83241e-07	-0.265844	0.0486674	10.1365	0.0186421	3.75306e-05	0.00402278	0.00322736	0.00402278
AT2G24120.1	4.70618e-08	8.84722e-07	-0.480232	0.0879213	6.28529	0.0626387	0.00189825	0.0113534	0.00496642	0.0113534
AT3G02020.1	4.73425e-08	8.89479e-07	0.912496	0.167093	4.64078	0.282412	0.0149699	0.032893	0.0193876	0.032893
AT3G15500.1	4.81642e-08	9.04388e-07	1.08722	0.1992	5.46253	0.286788	0.00440689	0.0636169	0.00875967	0.0636169
AT5G23240.1	4.84284e-08	9.08817e-07	-0.698523	0.128005	6.76497	0.115308	0.00140018	0.026689	0.00385828	0.026689
AT3G11670.1	4.90746e-08	9.20406e-07	-0.37764	0.0692329	6.40207	0.032955	0.00358842	0.00360546	0.00462848	0.00462848
AT3G56480.1	4.92608e-08	9.2336e-07	0.331216	0.0607294	6.39707	0.0247873	0.00168051	0.00106054	0.00464188	0.00464188
AT5G62480.2	4.97715e-08	9.32388e-07	4.55855	0.836105	1.71631	4.72874	0.147878	0.150382	1.05053	1.05053
AT5G18010.1	4.99693e-08	9.35547e-07	0.69396	0.127299	4.68245	0.110079	0.00927494	0.00415509	0.0185051	0.0185051
AT1G21050.1	5.0724e-08	9.49124e-07	0.486582	0.0893016	5.45012	0.0524753	0.00483536	0.00196829	0.00883568	0.00883568
AT4G22505.1	5.08553e-08	9.51026e-07	-4.36745	0.801619	3.63391	4.76474	0.0628634	1.03872	0.100008	1.03872
AT5G03280.1	5.1407e-08	9.60783e-07	0.223312	0.041002	8.09943	0.014523	0.000274749	0.000860042	0.00260725	0.00260725
AT1G62780.1	5.16344e-08	9.64473e-07	-0.533661	0.0979988	6.899	0.134371	0.00102867	0.0154349	0.00364845	0.0154349
AT2G36290.1	5.19169e-08	9.69186e-07	-0.304895	0.0559994	6.67553	0.0198761	0.00135917	0.0014241	0.00401671	0.00401671
AT2G25080.1	5.25798e-08	9.80991e-07	-0.214124	0.0393439	9.10783	0.0105871	0.000103987	0.0015531	0.00254963	0.00254963
AT1G20900.1	5.29518e-08	9.87357e-07	0.450794	0.0828497	5.73832	0.0531007	0.0032236	0.00854338	0.00715022	0.00854338
AT5G57860.3	5.40196e-08	1.00668e-06	3.98885	0.733576	2.78036	5.18144	0.222023	0.70049	0.344362	0.70049
AT3G63510.1	5.57512e-08	1.03835e-06	-0.497403	0.0915704	5.50187	0.0597716	0.00585031	-0.000801808	0.0085242	0.0085242
AT1G13590.1	5.65555e-08	1.05272e-06	-0.646533	0.119081	4.85967	0.132738	0.00897918	-0.00445266	0.0153298	0.0153298
AT3G24870.1	5.67997e-08	1.05665e-06	0.675933	0.124513	5.97619	0.117311	0.00581166	0.020766	0.00601869	0.020766
AT3G52560.1	5.82371e-08	1.08276e-06	0.300404	0.0553828	7.00253	0.0220317	0.00126047	0.00399768	0.00350414	0.00399768
AT2G18890.1	5.85536e-08	1.08802e-06	-0.502818	0.0927167	5.61033	0.0636566	0.00683841	0.00442081	0.00789826	0.00789826
AT5G02780.1	5.86633e-08	1.08943e-06	-1.39713	0.257638	3.76943	0.447471	0.0357113	0.0588242	0.0780782	0.0780782
AT3G61630.1	6.05915e-08	1.12459e-06	0.55189	0.10188	5.10282	0.0663388	0.00596315	0.00441454	0.0118304	0.0118304
AT3G15360.1	6.18332e-08	1.14631e-06	-0.213599	0.0394574	9.1399	0.0140029	0.000110436	0.000689561	0.00255851	0.00255851
AT5G38980.1	6.18095e-08	1.14631e-06	-0.466507	0.086175	6.87619	0.057027	0.00104399	0.0116865	0.00368213	0.0116865
AT2G43535.1	6.19577e-08	1.14795e-06	0.288742	0.0533417	6.80558	0.0205372	0.00108618	0.00317542	0.00379154	0.00379154
AT1G76160.1	6.22066e-08	1.1519e-06	0.558165	0.103128	8.14257	0.0737379	0.000282059	0.0179501	0.00259136	0.0179501
AT2G21530.1	6.22547e-08	1.15213e-06	-0.412218	0.0761646	7.38879	0.048993	0.000595504	0.00934913	0.00306712	0.00934913
AT1G03230.1	6.25728e-08	1.15669e-06	0.92585	0.171096	7.05432	0.222574	0.000911523	0.0492722	0.00343653	0.0492722
AT3G57220.1	6.25736e-08	1.15669e-06	0.413777	0.0764655	5.74478	0.0626973	0.00291012	0.00135742	0.00711326	0.00711326
AT1G15870.1	6.30134e-08	1.16415e-06	-1.97814	0.365643	3.30917	1.20208	0.0573322	0.0236208	0.171858	0.171858
AT4G14465.1	6.33183e-08	1.16911e-06	0.450209	0.0832308	5.8628	0.0617624	0.00291692	0.00895857	0.00650579	0.00895857
AT1G33490.1	6.34454e-08	1.17079e-06	0.451508	0.0834763	5.65132	0.0697582	0.00428348	0.00168676	0.00766217	0.00766217
AT3G13610.1	6.40184e-08	1.18068e-06	-0.509727	0.0942683	5.28706	0.0537925	0.00526301	0.000248271	0.009971	0.009971
AT5G08000.1	6.4776e-08	1.19397e-06	0.698414	0.129214	5.71051	0.160802	0.00367701	0.0249452	0.00731402	0.0249452
AT2G25310.1	6.53645e-08	1.20412e-06	0.306842	0.0567862	6.77694	0.0363511	0.00120821	0.00431979	0.0038383	0.00431979
AT5G57625.1	6.78683e-08	1.24953e-06	0.64469	0.119459	6.0868	0.41466	0.00253099	0.0219328	0.00560806	0.0219328
AT3G15840.1	6.80292e-08	1.25178e-06	-0.368093	0.0682121	8.68496	0.0325913	0.000193518	0.00778286	0.00249507	0.00778286
AT2G37660.1	6.82719e-08	1.25552e-06	-0.213461	0.0395616	8.60738	0.0473881	0.000185669	0.00169589	0.00249739	0.00249739
AT5G06610.1	6.89635e-08	1.26752e-06	0.572125	0.10607	5.0809	0.0725813	0.0071699	0.00523145	0.0121172	0.0121172
AT3G26085.3	6.94157e-08	1.2751e-06	4.47875	0.830525	2.1826	6.22744	0.503928	-0.456427	0.678538	0.678538
AT1G69460.1	7.22306e-08	1.32529e-06	0.27621	0.0512875	6.95398	0.0159699	0.000939106	0.000435805	0.00357016	0.00357016
AT3G50690.1	7.22068e-08	1.32529e-06	-0.266101	0.0494098	7.07802	0.0211224	0.000778631	0.000197584	0.00340651	0.00340651
AT1G08980.1	7.23283e-08	1.32632e-06	-0.401136	0.0744873	7.66681	0.041184	0.000465646	0.00904583	0.00283979	0.00904583
AT2G36790.1	7.25682e-08	1.32996e-06	-0.750518	0.13938	5.07649	0.160276	0.00668879	0.0266142	0.012177	0.0266142
AT3G26085.1	7.48888e-08	1.37171e-06	-0.574387	0.106783	5.38781	0.0688652	0.0103123	-0.00333812	0.0092349	0.0092349
AT4G00670.1	7.54006e-08	1.3803e-06	-0.62636	0.116471	4.93559	0.252668	0.00908882	-0.0020506	0.0141664	0.0141664
AT1G22640.1	7.56263e-08	1.38364e-06	0.330215	0.0614095	6.82862	0.0258695	0.0020729	0.00439189	0.00375494	0.00439189
AT3G57430.1	7.60016e-08	1.38971e-06	-0.506435	0.0941964	5.27889	0.0955883	0.00517351	0.00548651	0.0100373	0.0100373
AT1G29450.2	7.63637e-08	1.39554e-06	0.876878	0.163124	4.73309	0.265125	0.00942724	0.0361892	0.0175129	0.0361892
AT5G14460.1	7.66072e-08	1.39919e-06	-0.314615	0.0585337	6.49275	0.0338836	0.00147291	0.00145101	0.00440057	0.00440057
AT5G51200.2	7.72159e-08	1.40951e-06	0.258447	0.0480965	7.59405	0.0199624	0.000935943	0.00302967	0.00289294	0.00302967
AT2G28350.1	7.76511e-08	1.41665e-06	0.384171	0.0715069	6.1113	0.0408948	0.003242	0.00543955	0.00552354	0.00552354
AT5G04230.1	7.77387e-08	1.41744e-06	-0.413752	0.0770158	5.92746	0.0602101	0.0039498	0.00452759	0.00621837	0.00621837
AT2G18560.1	7.8282e-08	1.42654e-06	-0.465555	0.0866786	5.49704	0.0545575	0.00432702	0.000291258	0.00855272	0.00855272
AT5G60760.2	7.93984e-08	1.44606e-06	-4.7395	0.882836	2.52605	4.99226	0.869726	-0.822317	0.466388	0.466388
AT3G03170.1	7.9452e-08	1.44622e-06	0.532663	0.0992226	5.34772	0.0675591	0.00464944	0.0122279	0.00951181	0.0122279
AT1G04280.1	7.97338e-08	1.45052e-06	0.33319	0.0620728	7.2521	0.0280134	0.00150246	0.00510274	0.00320445	0.00510274
AT3G46740.1	8.04698e-08	1.46308e-06	-0.2337	0.0435514	7.67873	0.0263116	0.000420035	0.00163913	0.00283149	0.00283149
AT4G14420.1	8.16325e-08	1.48338e-06	0.315219	0.0587714	6.52606	0.0207224	0.00159763	-0.000261753	0.00432365	0.00432365
AT1G22630.1	8.30475e-08	1.50771e-06	-0.319741	0.059649	6.45662	0.0407746	0.00161144	0.00367627	0.00448799	0.00448799
AT2G42840.1	8.3065e-08	1.50771e-06	0.571605	0.106636	8.27083	0.0888509	0.000263388	0.0192302	0.00255148	0.0192302
AT1G50030.1	8.41332e-08	1.52623e-06	-0.271681	0.0507054	7.33133	0.0181888	0.00103196	0.00337554	0.00312267	0.00337554
AT1G64355.1	8.56916e-08	1.55363e-06	5.14173	0.960226	4.17729	8.87949	0.52487	1.05576	0.0370073	1.05576
AT1G22850.1	8.60216e-08	1.55873e-06	-0.344725	0.0643863	7.28432	0.0421096	0.00164486	0.00546187	0.00317046	0.00546187
AT3G01180.1	8.65228e-08	1.56693e-06	-0.316482	0.0591228	6.48897	0.0320616	0.00158278	0.00437786	0.00440951	0.00440951
AT1G58100.1	8.68004e-08	1.57107e-06	0.465486	0.086968	6.39957	0.0515546	0.00584119	0.00712469	0.00463517	0.00712469
AT5G56370.1	8.68575e-08	1.57122e-06	4.37314	0.817063	1.7561	4.54861	0.129699	-0.0672631	1.01474	1.01474
AT5G66190.1	8.77328e-08	1.58616e-06	-0.322081	0.0601968	9.60655	0.0347625	6.27692e-05	0.00614922	0.00276992	0.00614922
AT1G77590.1	9.0624e-08	1.63751e-06	-0.303841	0.0568502	7.27486	0.045154	0.000790141	0.00475033	0.00318033	0.00475033
AT3G52180.1	9.07568e-08	1.63898e-06	-0.500994	0.0937432	6.90395	0.119278	0.00309441	0.0119704	0.00364123	0.0119704
AT1G63120.1	9.14915e-08	1.65132e-06	-0.340408	0.0637126	6.24653	0.0511721	0.00187316	0.00168052	0.00508563	0.00508563
AT1G79790.1	9.15648e-08	1.65172e-06	-0.287899	0.0538863	6.82853	0.0194698	0.00122274	0.00298294	0.00375508	0.00375508
AT2G41110.1	9.19187e-08	1.65717e-06	0.270195	0.0505792	7.02329	0.0561032	0.000908867	0.00302804	0.00347671	0.00347671
AT5G20900.1	9.26963e-08	1.67025e-06	0.273683	0.0512468	6.9754	0.0175257	0.000961408	0.000989759	0.0035407	0.0035407
AT4G19420.4	9.28182e-08	1.67151e-06	0.550872	0.103155	5.598	0.181232	0.0102726	-0.00403767	0.00796891	0.00796891
AT3G02040.1	9.28727e-08	1.67155e-06	0.853066	0.159746	6.12372	0.192975	0.00239836	0.0413481	0.0054814	0.0413481
AT3G46580.1	9.41032e-08	1.69275e-06	0.719979	0.134884	4.5952	0.194451	0.0107567	0.0200767	0.0204325	0.0204325
AT2G38380.1	9.51173e-08	1.71003e-06	0.492184	0.0922415	7.4924	0.0630528	0.000569902	0.0140161	0.0029746	0.0140161
AT1G73655.1	9.73639e-08	1.74944e-06	-0.232575	0.0436222	7.68678	0.0205263	0.000436168	0.000705128	0.00282595	0.00282595
AT1G57765.1	9.76855e-08	1.75424e-06	0.423633	0.0794663	5.75993	0.0432267	0.00379721	0.00512744	0.00702832	0.00702832
AT1G09770.1	9.7744e-08	1.75431e-06	0.229358	0.0430246	7.79975	0.0123128	0.000419789	0.00164212	0.00275355	0.00275355
AT2G46820.2	9.82431e-08	1.76228e-06	-0.824282	0.154651	8.38601	0.162288	0.0032549	0.0377456	0.00252484	0.0377456
AT3G61210.1	9.84218e-08	1.7645e-06	-0.465939	0.0874244	5.48759	0.131554	0.00449355	0.00170173	0.00860879	0.00860879
AT4G15510.1	9.90848e-08	1.7754e-06	-0.369964	0.0694325	6.17989	0.0636164	0.00296811	0.00293422	0.00529625	0.00529625
AT4G15330.1	1.00076e-07	1.79216e-06	0.833759	0.156528	4.7913	0.360309	0.0255385	0.000646102	0.0164631	0.0164631
AT4G34350.1	1.00173e-07	1.7929e-06	-0.212831	0.0399578	8.46932	0.0100302	0.000226197	0.00135223	0.00251087	0.00251087
AT3G26030.1	1.00915e-07	1.80517e-06	0.251516	0.0472324	7.25984	0.0127353	0.0006282	0.000130289	0.00319619	0.00319619
AT1G49130.1	1.01005e-07	1.80578e-06	-1.0376	0.194859	5.33724	0.255894	0.0356781	0.0294132	0.00958738	0.0294132
AT1G69870.1	1.01312e-07	1.81025e-06	-0.278871	0.0523765	6.90013	0.0253466	0.00105601	0.00323143	0.00364679	0.00364679
AT4G25050.1	1.01793e-07	1.81784e-06	-0.213249	0.040058	8.39307	0.0818808	0.000227337	0.00166757	0.00252348	0.00252348
AT1G72440.1	1.02285e-07	1.8256e-06	-0.303985	0.057112	6.54312	0.020097	0.00130607	0.00118448	0.00428556	0.00428556
AT5G10380.1	1.04687e-07	1.86744e-06	-1.49644	0.28137	3.66778	0.463862	0.0416335	-0.00636922	0.094085	0.094085
AT5G24240.2	1.05127e-07	1.87425e-06	-5.11123	0.961186	3.08704	10.3141	0.64618	0.937611	0.234129	0.937611
AT1G04770.1	1.05438e-07	1.87876e-06	-0.662938	0.124681	6.12396	0.105951	0.00238527	0.0242637	0.00548061	0.0242637
AT3G05060.1	1.06894e-07	1.90363e-06	-0.296183	0.0557302	6.65196	0.027822	0.00126296	-0.000305981	0.00406136	0.00406136
AT3G62270.1	1.07308e-07	1.90996e-06	0.306115	0.0576066	7.31824	0.0223228	0.0006962	0.00499269	0.00313576	0.00499269
AT1G23280.1	1.09293e-07	1.9442e-06	-0.408322	0.0768888	5.76445	0.0495166	0.00313125	0.00589128	0.00700342	0.00700342
AT3G58940.1	1.10467e-07	1.96401e-06	-0.966371	0.182039	4.72693	0.225806	0.0278861	0.028922	0.0176293	0.028922
AT5G38030.1	1.10873e-07	1.97012e-06	-0.432954	0.0815673	5.62501	0.075218	0.00359155	0.00612478	0.00781399	0.00781399
AT4G24140.1	1.13569e-07	2.01692e-06	-0.396233	0.0747108	5.88505	0.0381643	0.00316492	0.00488444	0.00640372	0.00640372
AT5G57685.1	1.14242e-07	2.02775e-06	0.539096	0.101669	6.5716	0.0720222	0.00153079	0.016189	0.00422383	0.016189
AT1G68570.1	1.14393e-07	2.0293e-06	-0.922484	0.17398	5.14243	0.326844	0.040536	0.00319945	0.0113539	0.0113539
AT1G51500.1	1.14594e-07	2.03074e-06	0.228717	0.0431385	8.11287	0.0247354	0.000325022	0.00286514	0.00260216	0.00286514
AT3G11945.1	1.146e-07	2.03074e-06	-0.26629	0.0502254	7.06121	0.024097	0.000896692	0.00125792	0.00342774	0.00342774
AT5G13120.1	1.16762e-07	2.06791e-06	-0.302995	0.0571851	7.35221	0.0462966	0.00250381	0.00162762	0.00310213	0.00310213
AT1G18900.4	1.1687e-07	2.06867e-06	-0.506028	0.0955072	5.46492	0.052123	0.00689193	-0.00381531	0.00874514	0.00874514
AT3G10060.1	1.19203e-07	2.10881e-06	-0.365364	0.0690055	7.41575	0.0672469	0.000561073	0.00760194	0.00304211	0.00760194
AT1G77210.2	1.21529e-07	2.14758e-06	6.64405	1.25568	4.58038	13.2512	1.35563	1.34736	0.0207926	1.34736
AT3G06720.2	1.21514e-07	2.14758e-06	0.298	0.0563198	7.28529	0.0211669	0.000836673	0.0046009	0.00316945	0.0046009
AT5G02790.1	1.22062e-07	2.15582e-06	-0.233784	0.0441905	7.86056	0.0191027	0.000347881	0.00299977	0.00271861	0.00299977
AT3G55360.1	1.22593e-07	2.16402e-06	0.236558	0.0447215	7.5941	0.0116523	0.000535692	0.000619513	0.0028929	0.0028929
AT1G34000.1	1.23391e-07	2.1769e-06	-0.222735	0.0421177	7.92703	0.0114059	0.000357432	0.00159608	0.00268355	0.00268355
AT3G53460.1	1.27803e-07	2.2535e-06	-0.388642	0.073579	9.3731	0.0555079	0.0005892	0.00869173	0.00264433	0.00869173
AT1G13270.1	1.28139e-07	2.25819e-06	-0.272985	0.0516872	6.89931	0.0327836	0.000931838	0.00182272	0.00364799	0.00364799
AT4G26700.1	1.29953e-07	2.28889e-06	-0.350818	0.0664565	6.92898	0.0298357	0.00348335	0.00408774	0.00360526	0.00408774
AT5G11790.1	1.30186e-07	2.29174e-06	-0.543094	0.102886	6.7129	0.11383	0.00133294	0.0168138	0.0039485	0.0168138
AT4G23430.4	1.31355e-07	2.31106e-06	-0.801781	0.15194	5.27375	0.15386	0.0234483	0.0161275	0.0100796	0.0161275
AT3G24420.1	1.31622e-07	2.31448e-06	-0.635104	0.120363	4.76571	0.105533	0.00792147	0.0101443	0.0169138	0.0169138
AT1G45233.2	1.32252e-07	2.32429e-06	0.576022	0.109184	4.9886	0.0709684	0.00703841	0.0021464	0.0133978	0.0133978
AT2G23430.1	1.35161e-07	2.37411e-06	-0.578191	0.109678	5.10671	0.0803497	0.00664304	0.0139786	0.0117813	0.0139786
AT4G02920.2	1.35304e-07	2.37534e-06	-0.470844	0.0893187	7.2479	0.0530736	0.00228311	0.0113932	0.00320896	0.0113932
AT2G19860.1	1.35787e-07	2.38251e-06	-0.284664	0.0540071	6.74378	0.0172791	0.00110583	0.001261	0.00389434	0.00389434
AT3G07030.4	1.3844e-07	2.42772e-06	-0.355302	0.0674543	6.2829	0.048377	0.00282641	0.000732419	0.00497372	0.00497372
AT2G29690.1	1.38896e-07	2.43439e-06	-0.315299	0.0598665	6.62023	0.0283881	0.00202044	0.0030911	0.00412355	0.00412355
AT1G11480.1	1.39365e-07	2.44129e-06	0.259161	0.0492132	7.25576	0.0202464	0.000951368	-0.000270507	0.00320053	0.00320053
AT1G62250.3	1.4095e-07	2.4677e-06	-0.719249	0.136635	5.21341	0.126832	0.0213896	0.00134831	0.0106147	0.0106147
AT2G25150.1	1.41388e-07	2.47403e-06	1.05695	0.20081	4.4118	0.271751	0.0141597	0.0549684	0.0257793	0.0549684
AT1G62040.1	1.41948e-07	2.48247e-06	0.328783	0.0624741	6.29564	0.0218436	0.001756	-0.000283927	0.00493489	0.00493489
AT5G07440.2	1.43194e-07	2.5029e-06	0.804417	0.152899	7.40583	0.247328	0.00612701	0.0339497	0.00305124	0.0339497
AT1G75730.2	1.44131e-07	2.51759e-06	-0.725995	0.138024	5.39415	0.131286	0.0143124	0.018346	0.00919275	0.018346
AT4G34131.1	1.44192e-07	2.51759e-06	-0.378726	0.0720035	6.35597	0.0883388	0.00186674	0.00702099	0.00475581	0.00702099
AT1G17190.1	1.44312e-07	2.51832e-06	0.598885	0.113864	6.62655	0.126248	0.00144478	0.0207808	0.00411097	0.0207808
AT5G36790.2	1.48635e-07	2.59236e-06	-0.993365	0.18906	4.74603	0.256679	0.0316144	0.0296602	0.0172717	0.0296602
AT1G43800.1	1.50512e-07	2.62367e-06	1.46344	0.278648	3.65987	0.434319	0.0376631	-0.00443393	0.0954423	0.0954423
AT3G03040.1	1.51195e-07	2.63414e-06	0.379595	0.0722887	5.93537	0.0505439	0.00277323	0.00570732	0.00618503	0.00618503
AT3G54210.1	1.53431e-07	2.67165e-06	-0.206681	0.0393799	8.81132	0.0234078	0.000159057	0.000548312	0.00249941	0.00249941
AT3G15190.1	1.55489e-07	2.70602e-06	-0.210347	0.0400971	8.4058	0.0345072	0.000235068	0.000737887	0.00252112	0.00252112
AT2G34490.1	1.5595e-07	2.71257e-06	0.918793	0.175162	5.63624	0.201864	0.00353947	0.0490577	0.00774934	0.0490577
AT2G14880.1	1.58361e-07	2.75302e-06	-0.349781	0.0667195	6.29144	0.0463554	0.0019158	0.00571532	0.00494766	0.00571532
AT1G68810.1	1.58758e-07	2.75842e-06	0.394541	0.0752639	5.78145	0.0453201	0.0027708	0.00694004	0.00691145	0.00694004
AT3G14160.1	1.59239e-07	2.76529e-06	0.669127	0.127658	4.7203	0.100627	0.0101813	-0.0040486	0.0177559	0.0177559
AT1G14900.1	1.59418e-07	2.76689e-06	0.36837	0.0702816	6.92617	0.0400893	0.000978399	0.00748932	0.00360925	0.00748932
AT5G58670.1	1.59725e-07	2.77073e-06	-0.775277	0.147926	4.42812	0.122914	0.012301	-0.00228585	0.0252112	0.0252112
AT4G09890.1	1.60113e-07	2.77595e-06	0.413275	0.0788612	6.36507	0.0408629	0.00183206	0.00882924	0.00473001	0.00882924
AT1G80030.2	1.6077e-07	2.78585e-06	-0.629899	0.120215	5.6985	0.1047	0.0173886	-0.00741953	0.00738564	0.00738564
AT4G27800.1	1.61624e-07	2.79913e-06	-0.232919	0.0444604	8.37535	0.023568	0.000269013	0.00311966	0.00252695	0.00311966
AT1G54000.1	1.62613e-07	2.81475e-06	0.265605	0.0507105	7.0154	0.0722924	0.000921289	0.00293308	0.00348709	0.00348709
AT1G72640.4	1.63559e-07	2.82959e-06	-0.795287	0.151871	5.20492	0.226241	0.0288432	0.00585788	0.0106963	0.0106963
AT1G13090.2	1.66432e-07	2.87775e-06	-0.312008	0.0596187	6.59899	0.022437	0.00192664	0.00241157	0.00416659	0.00416659
AT1G05000.1	1.66559e-07	2.87839e-06	0.559637	0.106939	5.17233	0.0809714	0.00857825	0.00574662	0.0110262	0.0110262
AT5G37690.2	1.67209e-07	2.88806e-06	-0.88688	0.169494	4.74312	0.182718	0.0319225	0.00382699	0.0173256	0.0173256
AT1G07950.1	1.67819e-07	2.89704e-06	0.566727	0.108322	5.178	0.0793606	0.0063593	0.0137557	0.0109668	0.0137557
AT1G22470.1	1.69527e-07	2.92181e-06	-1.1056	0.211397	4.36299	0.320685	0.0141664	0.062443	0.0276141	0.062443
AT1G23310.1	1.69467e-07	2.92181e-06	-0.242242	0.0463174	10.4576	0.0299081	2.98235e-05	0.00201523	0.00364784	0.00364784
AT1G64200.1	1.69481e-07	2.92181e-06	0.336658	0.0643702	6.29343	0.0276645	0.00216158	0.0027861	0.00494161	0.00494161
AT1G14210.1	1.71219e-07	2.9494e-06	0.378103	0.0723206	5.94525	0.0314543	0.00282227	0.00226141	0.00614392	0.00614392
AT5G52250.1	1.72218e-07	2.96501e-06	0.725918	0.138877	5.24343	0.131481	0.00540578	0.0276572	0.0103392	0.0276572
AT3G61160.2	1.72431e-07	2.96709e-06	0.624377	0.119456	5.52954	0.0815558	0.0160999	-0.0067829	0.00836245	0.00836245
AT1G69690.1	1.72667e-07	2.96956e-06	0.646219	0.123641	6.42099	0.100424	0.00175232	0.0244541	0.00457855	0.0244541
AT3G47650.1	1.73385e-07	2.9803e-06	-0.378797	0.0724857	7.4798	0.0684071	0.000554742	0.00845242	0.00298533	0.00845242
AT1G10000.1	1.73711e-07	2.98432e-06	4.0932	0.783317	1.73684	4.39358	0.0198964	0.00372876	1.03197	1.03197
AT1G64790.1	1.7408e-07	2.98906e-06	-0.411315	0.0787194	7.39042	0.0413847	0.000869862	0.00975312	0.00306559	0.00975312
AT3G26220.1	1.74446e-07	2.99373e-06	0.836313	0.160069	4.32279	0.195511	0.0146285	0.020048	0.0292953	0.0292953
AT4G04830.1	1.74547e-07	2.99388e-06	0.286678	0.054871	6.73593	0.025272	0.00125348	0.00342006	0.00390793	0.00390793
AT4G17360.1	1.75967e-07	3.01662e-06	-0.688773	0.131871	4.92371	0.116385	0.0154682	0.00333511	0.0143431	0.0143431
AT1G32310.1	1.76814e-07	3.02953e-06	0.641468	0.122835	4.76187	0.119933	0.00888306	0.00923648	0.0169828	0.0169828
AT4G34640.1	1.77848e-07	3.04561e-06	0.239348	0.0458422	7.51482	0.0133928	0.000646767	0.00092973	0.00295582	0.00295582
AT1G62330.1	1.7897e-07	3.06319e-06	-0.308575	0.0591144	6.45693	0.022109	0.00150337	0.00357374	0.00448723	0.00448723
AT4G28880.1	1.83869e-07	3.14536e-06	0.317508	0.0608841	7.21935	0.0338004	0.00311459	0.00233898	0.00324006	0.00324006
AT1G49450.1	1.91322e-07	3.2694e-06	-0.612453	0.117608	4.92398	0.531081	0.00937242	0.0109503	0.014339	0.014339
AT4G00040.1	1.91323e-07	3.2694e-06	-0.398582	0.0765388	5.77395	0.0480361	0.00309092	0.00553639	0.0069517	0.0069517
AT1G22230.1	1.92832e-07	3.29342e-06	0.612586	0.117667	4.84899	0.118504	0.00823425	-0.00206921	0.0155007	0.0155007
AT3G54190.1	1.93903e-07	3.30855e-06	0.266081	0.0511193	7.00187	0.0151265	0.000974725	0.000843221	0.00350503	0.00350503
AT5G59880.1	1.93924e-07	3.30855e-06	0.209825	0.0403117	8.32378	0.012382	0.000247598	0.00158798	0.00253817	0.00253817
AT1G53350.1	1.9983e-07	3.40751e-06	0.681775	0.131123	4.62998	0.154874	0.00984707	0.0167842	0.0196271	0.0196271
AT1G66190.1	2.01626e-07	3.43631e-06	-0.604884	0.116372	4.87123	0.0761802	0.00806885	0.000250456	0.0151469	0.0151469
AT3G61890.1	2.0364e-07	3.4688e-06	0.491817	0.0946534	5.29439	0.0728933	0.00544623	0.00674399	0.0099125	0.0099125
AT1G06670.1	2.0388e-07	3.47105e-06	-0.301054	0.0579421	6.62927	0.0252918	0.00134867	0.00440668	0.00410558	0.00440668
AT3G23510.1	2.06165e-07	3.50809e-06	0.954641	0.183808	4.24186	0.219897	0.0189594	0.0389583	0.0332342	0.0389583
AT2G17972.1	2.06486e-07	3.51169e-06	-0.505455	0.0973263	5.60619	0.085151	0.00401071	0.0122277	0.00792198	0.0122277
AT4G32460.1	2.0976e-07	3.56547e-06	0.745969	0.143719	7.06156	0.14675	0.00489619	0.0305125	0.00342729	0.0305125
AT1G58520.6	2.10869e-07	3.58243e-06	-5.90437	1.13776	1.96144	8.68853	1.3766	-0.46801	0.842525	0.842525
AT5G38290.2	2.11044e-07	3.5835e-06	-0.42543	0.0819816	5.68704	0.0471665	0.00406822	0.00413702	0.00745346	0.00745346
AT4G30470.1	2.12203e-07	3.60129e-06	0.371523	0.0716077	5.9526	0.0269009	0.00267659	-0.002077	0.00611369	0.00611369
AT1G70730.1	2.15212e-07	3.65042e-06	-0.245237	0.047291	7.51346	0.0155252	0.000650036	0.00318386	0.00295695	0.00318386
AT5G66960.1	2.18728e-07	3.7081e-06	-1.00716	0.194333	4.09172	0.263654	0.0217486	0.0304352	0.0429917	0.0429917
AT5G59090.2	2.2198e-07	3.76124e-06	0.554145	0.106979	6.07686	0.0733325	0.0139764	-0.0033386	0.00564295	0.00564295
AT1G45015.1	2.2231e-07	3.76484e-06	2.60996	0.503888	3.18773	1.44318	0.230316	-0.100836	0.204947	0.204947
AT5G05580.1	2.28058e-07	3.86015e-06	-0.313827	0.0606444	6.41458	0.073644	0.00170938	0.00229091	0.00459531	0.00459531
AT1G28135.1	2.28725e-07	3.86737e-06	1.47501	0.285063	5.13369	0.531994	0.00753333	0.131771	0.0114548	0.131771
AT2G39770.2	2.28666e-07	3.86737e-06	0.233134	0.0450553	7.60015	0.0112007	0.000591661	0.000324283	0.00288831	0.00288831
AT5G52520.1	2.30597e-07	3.89696e-06	-0.284857	0.055068	6.73804	0.0398367	0.00129429	0.00154057	0.00390426	0.00390426
AT3G24660.1	2.32915e-07	3.93407e-06	-0.432346	0.0836107	5.56281	0.0434668	0.00381357	0.00381461	0.00817055	0.00817055
AT1G06980.1	2.34346e-07	3.95616e-06	0.418796	0.0810081	5.67529	0.0646417	0.00372712	-0.000480578	0.00752256	0.00752256
AT2G22425.1	2.36807e-07	3.99241e-06	0.365169	0.0706616	6.17329	0.0288245	0.00324196	0.000114247	0.00531758	0.00531758
AT2G37550.1	2.36712e-07	3.99241e-06	0.255009	0.0493446	7.22097	0.0155141	0.000935826	0.00138073	0.00323827	0.00323827
AT3G60620.2	2.36866e-07	3.99241e-06	-5.5416	1.07233	2.60574	9.81304	0.430556	1.54069	0.424976	1.54069
AT2G14890.1	2.40729e-07	4.05539e-06	0.493719	0.0955935	8.89486	0.0940448	0.000138308	0.015527	0.00250783	0.015527
AT1G17100.1	2.41595e-07	4.06785e-06	-0.29034	0.0562228	6.64292	0.039955	0.00134003	0.00232342	0.00407883	0.00407883
AT3G25410.1	2.44037e-07	4.10681e-06	-0.323886	0.0627417	6.31027	0.0503738	0.00185783	0.00255216	0.00489049	0.00489049
AT1G70310.1	2.47743e-07	4.16699e-06	-0.236765	0.04589	7.4792	0.0124256	0.000624254	0.000766986	0.00298585	0.00298585
AT1G51400.1	2.51455e-07	4.22722e-06	-0.29092	0.0564169	9.22011	0.0213662	8.69118e-05	0.00536943	0.00258376	0.00536943
AT3G51640.1	2.52535e-07	4.24315e-06	5.50956	1.06861	3.7278	9.86889	0.873723	1.08387	0.0843177	1.08387
AT1G22700.2	2.53511e-07	4.25731e-06	-0.260374	0.0505082	7.26106	0.0375978	0.00117838	-0.00070302	0.00319489	0.00319489
AT1G51630.1	2.57955e-07	4.32852e-06	0.280974	0.0545387	6.72787	0.0216543	0.0011771	0.0037217	0.003922	0.003922
AT1G56220.3	2.5802e-07	4.32852e-06	0.309728	0.0601205	6.74674	0.0290104	0.00230697	0.00346937	0.00388926	0.00388926
AT2G17730.1	2.58378e-07	4.33074e-06	0.482281	0.093619	6.57857	0.0580666	0.00139523	0.0136297	0.00420907	0.0136297
AT5G59820.1	2.58423e-07	4.33074e-06	-0.867654	0.168428	4.95395	0.182837	0.00727729	0.0413534	0.0138967	0.0413534
AT5G53460.1	2.59997e-07	4.35484e-06	-0.221817	0.0430684	9.29965	0.0119313	0.000566618	0.000629256	0.00261318	0.00261318
AT1G03475.1	2.61589e-07	4.37923e-06	-0.211417	0.0410581	8.14198	0.0236451	0.000298313	0.000400269	0.00259157	0.00259157
AT4G13180.1	2.7027e-07	4.5222e-06	-0.273942	0.0532642	6.8548	0.0476048	0.00114912	0.0035713	0.00371444	0.00371444
AT5G13110.1	2.72921e-07	4.56417e-06	0.310793	0.060451	6.41191	0.0259436	0.00166219	0.000473208	0.00460235	0.00460235
AT3G58670.1	2.74872e-07	4.59442e-06	0.36698	0.0713981	6.02212	0.0330146	0.00289713	-0.000120082	0.00584176	0.00584176
AT1G34315.1	2.76077e-07	4.61214e-06	2.08445	0.405606	3.1821	1.15261	0.0754839	0.0132358	0.206545	0.206545
AT3G55250.1	2.76514e-07	4.61705e-06	-0.279527	0.0543956	6.7548	0.0476374	0.00119688	0.00242422	0.00387548	0.00387548
AT3G25150.1	2.78076e-07	4.64071e-06	0.248708	0.0484081	7.19632	0.0189173	0.000751409	0.0011962	0.00326576	0.00326576
AT3G17790.1	2.78971e-07	4.65324e-06	0.504993	0.0983026	5.20298	0.0579571	0.00585061	-0.00255853	0.0107152	0.0107152
AT5G03140.1	2.80637e-07	4.67859e-06	-0.482731	0.0939895	5.31452	0.0546759	0.00538767	0.00723871	0.00975638	0.00975638
AT1G25145.1	2.81853e-07	4.69643e-06	0.584473	0.113817	6.14238	0.119006	0.00620185	0.0160055	0.00541896	0.0160055
AT4G18197.1	2.82511e-07	4.70495e-06	0.666193	0.129742	5.71939	0.111085	0.00334711	0.0255094	0.00726091	0.0255094
AT5G05690.1	2.85718e-07	4.7559e-06	0.202263	0.0394073	8.77163	0.0107936	0.000165214	0.00123582	0.00249697	0.00249697
AT4G16950.6	2.88191e-07	4.79457e-06	-0.335564	0.0653992	7.38256	0.0380987	0.00371358	0.00361851	0.003073	0.00361851
AT3G23080.2	2.90547e-07	4.82949e-06	-0.997458	0.194456	4.97371	0.245557	0.0475197	0.0173028	0.0136107	0.0173028
AT3G56590.2	2.90591e-07	4.82949e-06	0.339455	0.0661776	6.49327	0.0294601	0.00310833	0.00257048	0.00439934	0.00439934
AT2G19580.1	2.91914e-07	4.84898e-06	0.598084	0.116617	5.45323	0.0913345	0.00448299	0.0188307	0.00881655	0.0188307
AT2G44770.1	2.95657e-07	4.90861e-06	0.298864	0.0583013	6.52409	0.0231085	0.00149882	0.00126778	0.00432811	0.00432811
AT5G58370.2	2.99212e-07	4.96507e-06	-0.661633	0.129126	5.25399	0.126886	0.0183363	-0.0129078	0.0102468	0.0102468
AT5G37790.1	3.00354e-07	4.98144e-06	0.315847	0.06165	6.39381	0.0582191	0.00186484	0.000105545	0.00465068	0.00465068
AT4G20390.1	3.01149e-07	4.99204e-06	-0.330791	0.0645733	6.63808	0.0415222	0.00124423	0.00590384	0.00408827	0.00590384
AT5G52440.1	3.02868e-07	5.01796e-06	-0.232812	0.0454563	7.49384	0.0141286	0.000568816	0.00252485	0.00297337	0.00297337
AT1G73300.1	3.04065e-07	5.03518e-06	3.32671	0.649633	2.6138	3.00528	0.24257	0.480897	0.420951	0.480897
AT5G66320.1	3.0901e-07	5.11443e-06	0.410352	0.0801802	5.89196	0.0466416	0.00464821	-0.000292018	0.0063727	0.0063727
AT1G50270.1	3.12078e-07	5.1599e-06	-0.890054	0.173974	4.75811	0.205959	0.0109824	0.040904	0.0170508	0.040904
AT4G33470.1	3.1206e-07	5.1599e-06	-0.307457	0.060097	6.41959	0.0355912	0.00160921	0.00438401	0.0045822	0.0045822
AT5G60020.1	3.13897e-07	5.1873e-06	-0.29814	0.0582885	6.54907	0.0604949	0.0015519	-0.000328303	0.00427247	0.00427247
AT3G01540.4	3.14065e-07	5.18741e-06	0.240949	0.0471082	8.03403	0.0166481	0.00117057	0.00128066	0.00263375	0.00263375
AT1G54520.1	3.15672e-07	5.21126e-06	-0.221964	0.0434045	7.72948	0.026941	0.000432205	0.00161391	0.00279742	0.00279742
AT5G47200.1	3.19084e-07	5.26488e-06	0.230887	0.0451674	7.54239	0.0123717	0.00056396	0.00189953	0.00293334	0.00293334
AT5G65870.1	3.22953e-07	5.32599e-06	1.10706	0.216665	3.92875	0.346357	0.0224783	0.00661972	0.0579966	0.0579966
AT5G55580.1	3.24731e-07	5.35089e-06	-0.399477	0.0781986	5.78416	0.0414059	0.00358587	0.00399256	0.00689703	0.00689703
AT5G59540.1	3.24796e-07	5.35089e-06	-0.266594	0.0521868	7.61579	0.0253869	0.00179218	0.00213722	0.00287661	0.00287661
AT5G11580.1	3.26174e-07	5.37083e-06	-0.242295	0.0474376	7.32101	0.0115943	0.000724718	-0.000314672	0.00313298	0.00313298
AT1G54350.1	3.29995e-07	5.43097e-06	-0.301513	0.059057	7.24033	0.033074	0.000719126	0.00525985	0.00321712	0.00525985
AT1G75330.1	3.3367e-07	5.48863e-06	-0.253244	0.049623	7.11556	0.0214609	0.000861117	0.0023103	0.00336022	0.00336022
AT5G27330.1	3.37006e-07	5.54066e-06	-0.429448	0.0841811	5.574	0.0507129	0.00404187	0.00688173	0.00810635	0.00810635
AT1G30270.3	3.41334e-07	5.60895e-06	1.20703	0.236715	4.56035	0.345234	0.0747625	0.0121382	0.0212961	0.0212961
AT1G44000.1	3.42504e-07	5.6253e-06	-0.272459	0.05344	6.86926	0.0347237	0.00120319	0.00106978	0.00369252	0.00369252
AT1G53880.1	3.45823e-07	5.6769e-06	0.421705	0.0827425	5.65755	0.0699845	0.00411049	0.00292191	0.00762607	0.00762607
AT1G17210.1	3.46011e-07	5.67709e-06	0.242246	0.0475319	7.28875	0.0127969	0.000707194	0.00127936	0.00316586	0.00316586
AT1G05350.1	3.47648e-07	5.70104e-06	0.316021	0.0620185	6.3505	0.0212166	0.00182216	0.000430811	0.00477149	0.00477149
AT1G29970.1	3.48105e-07	5.70562e-06	0.312608	0.0613516	6.42743	0.0444254	0.00189075	0.00343917	0.00456185	0.00456185
AT3G53470.1	3.49468e-07	5.72503e-06	-0.359231	0.0705121	6.08562	0.03041	0.00291117	0.00421186	0.00561218	0.00561218
AT5G57850.1	3.50039e-07	5.73147e-06	0.33546	0.0658501	6.5552	0.0379979	0.00317445	0.00371184	0.00425909	0.00425909
AT1G28130.1	3.51761e-07	5.75673e-06	0.260912	0.0512259	6.9831	0.0590195	0.000968203	0.000834275	0.00353025	0.00353025
AT1G52342.1	3.54311e-07	5.79254e-06	0.631842	0.124085	4.74166	0.091993	0.00904253	0.00101746	0.0173526	0.0173526
AT2G02070.1	3.54281e-07	5.79254e-06	-0.233039	0.0457655	7.47422	0.0128246	0.000600411	0.00214073	0.00299014	0.00299014
AT1G65260.1	3.58125e-07	5.85193e-06	-0.247465	0.0486182	8.33452	0.0148757	0.000221021	0.00383109	0.00253569	0.00383109
AT1G05850.1	3.64969e-07	5.96072e-06	0.225212	0.0442775	9.53602	0.0122816	7.58208e-05	0.00328503	0.00272757	0.00328503
AT1G24020.2	3.74707e-07	6.11667e-06	1.19591	0.235352	4.39376	0.734898	0.0685221	-0.0412697	0.0264331	0.0264331
AT1G11860.1	3.7665e-07	6.14526e-06	-0.418994	0.0824726	9.15658	0.0490777	0.000453175	0.0112069	0.0025634	0.0112069
AT5G45280.2	3.79078e-07	6.18172e-06	0.343831	0.0676943	7.08412	0.0312524	0.000794674	0.00706108	0.00339888	0.00706108
AT2G39660.1	3.85053e-07	6.27597e-06	0.404307	0.0796476	6.22653	0.0460926	0.00186094	0.00901405	0.00514801	0.00901405
AT3G18535.2	3.85509e-07	6.28022e-06	-1.79272	0.353178	3.86288	1.20037	0.148235	0.0320041	0.0655963	0.0655963
AT3G04610.2	3.94877e-07	6.42957e-06	3.86447	0.76201	3.72685	4.61906	0.36697	0.628446	0.0844649	0.628446
AT1G71860.1	3.95556e-07	6.43736e-06	0.285188	0.0562381	6.74258	0.0173371	0.0015254	0.000842118	0.00389641	0.00389641
AT1G69530.2	4.01434e-07	6.52641e-06	0.290787	0.057374	8.13529	0.0214718	0.000375447	0.0052676	0.00259395	0.0052676
AT4G23820.1	4.01326e-07	6.52641e-06	0.205165	0.0404797	8.22292	0.0110264	0.000243936	0.000658689	0.00256511	0.00256511
AT5G06043.1	4.03361e-07	6.55441e-06	1.52156	0.300266	5.11376	0.578602	0.00808465	0.146475	0.0116937	0.146475
AT5G57565.6	4.04461e-07	6.56896e-06	4.13235	0.815566	1.88487	4.965	0.235898	-0.205169	0.904354	0.904354
AT3G05155.1	4.05119e-07	6.57632e-06	-1.9557	0.386004	3.6459	2.09246	0.157549	-0.0326987	0.0978773	0.0978773
AT1G02360.1	4.05724e-07	6.58281e-06	-0.580253	0.114533	5.74582	0.124268	0.00873779	0.0137499	0.0071074	0.0137499
AT3G45410.1	4.13163e-07	6.70013e-06	0.693486	0.136977	4.66349	0.119222	0.0102756	0.0218891	0.0188987	0.0218891
AT3G51400.1	4.16569e-07	6.75195e-06	-0.448577	0.08863	5.40686	0.0528196	0.00435683	0.00574478	0.00910936	0.00910936
AT3G30300.1	4.24876e-07	6.88312e-06	0.298461	0.059014	6.68227	0.0332404	0.00196607	0.00298098	0.00400418	0.00400418
AT5G07110.1	4.27747e-07	6.92613e-06	0.600694	0.118804	6.23863	0.11763	0.00190164	0.0222944	0.00511019	0.0222944
AT3G53750.1	4.29325e-07	6.94819e-06	-0.332634	0.0657967	6.20337	0.0257122	0.00220044	0.00375825	0.00522106	0.00522106
AT4G12320.1	4.30553e-07	6.96455e-06	-1.12363	0.222285	6.57299	0.356298	0.00175481	0.0829488	0.00422088	0.0829488
AT4G39950.1	4.31053e-07	6.96912e-06	-0.381137	0.0754024	7.10601	0.0416225	0.000847517	0.00889909	0.00337185	0.00889909
AT5G15830.1	4.38311e-07	7.08291e-06	0.682563	0.13512	4.59571	0.108678	0.010878	-0.000413809	0.0204205	0.0204205
AT2G38120.1	4.41601e-07	7.13248e-06	0.271074	0.0536771	8.11363	0.0178397	0.000359716	0.00457954	0.00260188	0.00457954
AT1G03630.1	4.44955e-07	7.18303e-06	-0.568603	0.112625	7.51035	0.116341	0.00146301	0.0202816	0.00295953	0.0202816
AT5G53560.1	4.45923e-07	7.19505e-06	0.213142	0.0422212	7.90349	0.0108212	0.000360336	0.00124386	0.00269559	0.00269559
AT1G58180.4	4.47548e-07	7.21764e-06	0.425955	0.0843887	6.53866	0.0732906	0.00427649	0.00793172	0.00429542	0.00793172
AT5G16590.1	4.50303e-07	7.25843e-06	0.247131	0.0489721	7.11962	0.0250109	0.000756004	0.00127916	0.00335531	0.00335531
AT5G51110.1	4.53876e-07	7.31234e-06	-0.236599	0.0468991	7.66206	0.0371308	0.000927488	0.00118666	0.00284312	0.00284312
AT3G10190.1	4.61119e-07	7.42532e-06	0.905664	0.17963	4.84827	0.203613	0.00804137	0.0472735	0.0155124	0.0472735
AT5G40850.3	4.63484e-07	7.45965e-06	0.382066	0.075794	6.68079	0.0942943	0.00320684	0.00664126	0.00400692	0.00664126
AT1G09530.5	4.67191e-07	7.51555e-06	-0.605755	0.120206	6.14356	0.202204	0.0125465	0.012224	0.00541507	0.012224
AT4G23010.1	4.70226e-07	7.56058e-06	0.314577	0.06244	6.35022	0.0291608	0.00191126	0.00101107	0.0047723	0.0047723
[truncated: 4,218 more rows]

## Sheet: (B) DEG - 289 VS WT
Supplemental Data Set 1B. Lopez et al. (2021). Plant Cell . rDNA copy number reduction
Significantly dysregulated transcripts in line 289 versus WT
target_id	pval	qval	b	se_b	mean_obs	var_obs	tech_var	sigma_sq	smooth_sigma_sq	final_sigma_sq
AT1G54040.2	0	0	-4.68504	0.118124	6.70405	7.15823	0.00853132	0.0153887	0.00396437	0.0153887
AT3G26460.1	0	0	-2.81143	0.0716778	6.18828	1.86711	0.00353826	0.000915018	0.00526925	0.00526925
AT3G47350.1	0	0	8.69428	0.112008	4.56038	20.4469	0.000211777	0.000102918	0.0212952	0.0212952
AT5G42600.1	0	0	-2.64891	0.0657108	6.84758	1.70443	0.00244231	0.00495981	0.00372551	0.00495981
AT1G28670.1	3.68838e-279	2.3686e-275	3.14953	0.0882174	5.93375	2.69709	0.00714928	0.00315629	0.00619183	0.00619183
AT3G44310.3	7.41991e-237	3.97077e-233	1.31565	0.0400344	8.75655	0.355164	0.000251282	0.00144646	0.0024963	0.0024963
AT1G66980.1	5.87375e-225	2.69429e-221	7.6064	0.237557	3.68855	14.2968	0.00614081	0.0117179	0.0906017	0.0906017
AT1G54010.1	2.26786e-208	9.10235e-205	1.25972	0.0408938	8.21698	0.354973	0.000299907	0.00177189	0.0025669	0.0025669
AT1G58848.1	1.49818e-188	5.34502e-185	7.18458	0.245312	3.63982	13.9103	0.00421049	-0.00131848	0.0989521	0.0989521
AT1G48750.1	8.25397e-174	2.65027e-170	-1.35999	0.0483877	7.33269	0.539422	0.000892452	0.00207169	0.00312132	0.00312132
AT2G01520.1	6.0741e-173	1.77303e-169	-1.29997	0.0463693	7.52903	0.351009	0.000605032	0.00308087	0.00294415	0.00308087
AT1G58807.1	1.23419e-167	3.04836e-164	7.22252	0.261721	3.55905	13.4081	0.00325988	-0.000201543	0.114165	0.114165
AT1G59124.2	1.23419e-167	3.04836e-164	7.22252	0.261721	3.55905	13.4081	0.00325988	-0.000201543	0.114165	0.114165
AT3G14650.1	3.67038e-165	8.41803e-162	1.3861	0.0506071	7.13982	0.443749	0.000982448	0.00340797	0.00333112	0.00340797
AT3G44430.1	6.2468e-162	1.33719e-158	7.12184	0.262636	3.54398	13.3018	0.00105219	-0.000109115	0.117195	0.117195
AT1G27540.1	1.0836e-158	2.17458e-155	-2.53622	0.0944916	6.84702	1.56016	0.00623582	0.00907046	0.00372636	0.00907046
AT3G16410.1	1.04112e-156	1.96643e-153	-3.52139	0.132034	6.46604	2.51406	0.00378013	0.026105	0.00446478	0.026105
AT1G62480.1	3.54107e-151	6.31668e-148	1.10967	0.0423714	8.03871	0.693632	0.000445966	0.00168851	0.00263175	0.00263175
AT1G31910.2	2.15568e-142	3.64298e-139	1.55224	0.061097	6.94766	0.636802	0.0028202	0.000576221	0.00357896	0.00357896
AT2G16586.1	7.31203e-140	1.17391e-136	1.2505	0.0496701	8.20755	0.538455	0.000337122	0.00389223	0.0025698	0.00389223
AT3G26180.1	1.50413e-134	2.29982e-131	1.68627	0.0683081	6.19521	0.77321	0.00275178	0.00129768	0.00524706	0.00524706
AT3G16450.3	4.51179e-132	6.58495e-129	7.2161	0.295083	3.73573	14.6106	0.0661742	0.0145526	0.0830957	0.0830957
AT1G63880.1	1.3018e-130	1.81737e-127	6.89334	0.28348	3.45934	12.7737	0.00244938	-0.00178422	0.135313	0.135313
AT1G58270.1	9.52791e-130	1.27471e-126	2.07526	0.0856307	7.64981	1.27742	0.000965887	0.0116043	0.00285182	0.0116043
AT1G60710.1	1.8595e-129	2.38827e-126	1.199	0.0495302	7.17791	0.36015	0.000918868	-0.000215928	0.00328669	0.00328669
AT1G78460.1	3.27926e-124	4.04976e-121	1.44974	0.0611603	6.98533	0.703528	0.0013421	0.00507032	0.00352723	0.00507032
AT1G66280.1	1.45517e-120	1.73052e-117	-1.07245	0.045934	7.55659	0.294162	0.000695017	0.00036757	0.00292201	0.00292201
AT3G22060.1	8.3442e-120	9.56871e-117	-1.82403	0.0783756	5.81233	0.664215	0.00377938	0.00613445	0.00675104	0.00675104
AT1G07930.1	4.17088e-116	4.61803e-113	1.08669	0.047444	8.38121	0.288872	0.00133296	0.00229428	0.00252578	0.00252578
AT5G25980.2	5.95299e-112	6.37148e-109	2.04471	0.0909406	6.38853	1.00967	0.00363904	0.0105384	0.00466502	0.0105384
AT1G52590.1	1.85623e-110	1.92264e-107	-1.76606	0.0790865	5.86338	0.961816	0.00421921	0.00169166	0.00650308	0.00650308
AT1G03090.1	3.35307e-109	3.3645e-106	6.43455	0.289831	3.50271	13.2689	0.0182075	0.00752192	0.125795	0.125795
AT3G60620.1	2.80393e-107	2.72823e-104	6.91633	0.314361	3.32545	11.9959	0.00176754	0.000471035	0.167644	0.167644
AT1G02300.1	6.37041e-105	6.01611e-102	-1.33912	0.0615583	6.65761	0.590924	0.00151243	0.00498372	0.00405053	0.00498372
AT1G09530.6	2.58314e-103	2.36978e-100	6.75943	0.31318	3.35037	12.1141	0.00683714	-0.00343663	0.161303	0.161303
AT5G47990.1	4.38185e-101	3.90824e-98	-1.01927	0.047753	7.75174	0.273257	0.000482285	0.00342689	0.00278311	0.00342689
AT5G46900.1	5.73942e-95	4.98073e-92	-1.44994	0.0701279	7.05613	0.470461	0.00104862	0.00738211	0.00343422	0.00738211
AT4G12545.1	1.91716e-92	1.61995e-89	-1.30489	0.0639862	6.63225	0.569112	0.00172658	0.0052921	0.00409969	0.0052921
AT3G61010.1	7.46826e-92	6.14868e-89	6.51147	0.320341	3.30273	11.8483	0.00237533	0.00563511	0.173542	0.173542
AT3G28290.1	2.58896e-91	2.02753e-88	6.60254	0.325801	4.93878	12.6073	0.0834678	0.0984972	0.0141192	0.0984972
AT3G28300.1	2.58896e-91	2.02753e-88	6.60254	0.325801	4.93878	12.6073	0.0834678	0.0984972	0.0141192	0.0984972
AT3G46430.1	9.08713e-91	6.94711e-88	1.2723	0.0629735	6.34298	0.426028	0.00200503	0.00192325	0.00479324	0.00479324
AT5G42590.1	2.71768e-87	2.02935e-84	-1.57411	0.0794821	6.14073	0.641238	0.00319048	0.00763935	0.00542445	0.00763935
AT1G30970.1	5.44026e-82	3.97003e-79	6.53912	0.340935	3.22175	11.3544	0.00385239	-0.00209335	0.19541	0.19541
AT1G58983.1	7.9498e-81	5.67245e-78	2.47009	0.129731	7.63336	1.53832	0.000884654	0.0279672	0.00286368	0.0279672
AT3G45140.1	1.05076e-79	7.3345e-77	1.08265	0.0572702	7.1979	0.277204	0.000850807	0.00477184	0.00326398	0.00477184
AT3G43740.1	1.88519e-78	1.28791e-75	6.46213	0.344621	3.2019	11.2415	0.00264174	0.000961865	0.200953	0.200953
AT1G64950.1	2.68419e-77	1.79555e-74	2.45952	0.132164	6.01201	1.55287	0.00378634	0.0261575	0.00587987	0.0261575
AT3G25980.1	2.64682e-76	1.73442e-73	3.57492	0.193379	3.98072	3.14575	0.0114543	-0.00108365	0.0526522	0.0526522
AT1G69530.4	5.83622e-75	3.7479e-72	6.58492	0.359458	3.16	11.0202	0.00865242	-0.00236074	0.212851	0.212851
AT3G44670.2	9.09642e-75	5.727e-72	6.42546	0.351217	3.23529	11.4575	0.0197942	0.000727342	0.191669	0.191669
AT3G14210.1	3.01025e-72	1.85877e-69	3.59057	0.199744	5.66335	2.56694	0.0562129	0.0121829	0.00759228	0.0121829
AT1G47570.1	4.10383e-70	2.48623e-67	-1.48895	0.0841157	6.1342	0.535864	0.00668313	0.00512672	0.00544623	0.00544623
AT1G49032.2	5.96968e-70	3.54964e-67	3.34707	0.189313	4.55579	3.54526	0.0400253	-0.0160103	0.0214136	0.0214136
AT5G26270.1	6.92773e-70	4.04441e-67	-1.46034	0.082637	5.95711	0.620343	0.00403454	0.0076721	0.0060953	0.0076721
AT1G09420.1	4.25038e-69	2.43706e-66	-1.6794	0.0955882	6.00403	0.622014	0.00467716	0.0109865	0.00591025	0.0109865
AT5G54160.1	4.24281e-68	2.39004e-65	0.709096	0.0406637	8.27827	0.0965903	0.000285133	1.81639e-05	0.0025495	0.0025495
AT4G00710.1	4.34549e-68	2.40568e-65	0.884955	0.0507525	7.32748	0.162126	0.00128917	0.000344154	0.00312651	0.00312651
AT5G10730.1	6.50649e-67	3.54097e-64	1.80146	0.104243	5.1356	0.816422	0.00719594	-0.0030432	0.0114325	0.0114325
AT3G19515.2	1.89504e-64	1.01413e-61	1.83249	0.108105	5.62682	0.921796	0.00583165	0.0142028	0.00780359	0.0142028
AT3G48340.1	1.06646e-63	5.6136e-61	-1.50961	0.0895963	6.56816	0.453889	0.00147666	0.0122848	0.00423117	0.0122848
AT1G51430.1	8.01704e-63	4.15192e-60	6.08567	0.363773	3.26127	10.2738	0.0422722	0.0686244	0.184581	0.184581
AT5G42580.1	3.15407e-59	1.60752e-56	-1.46159	0.0900615	5.52162	0.748265	0.00549615	-0.00119496	0.00840854	0.00840854
AT4G00570.1	6.91452e-59	3.46904e-56	0.72836	0.0450145	7.5486	0.126574	0.000540282	0.00293338	0.00292836	0.00293338
AT4G21850.1	1.40633e-58	6.94706e-56	-0.82534	0.0511465	7.01317	0.169504	0.000994473	0.000513636	0.00349003	0.00349003
AT1G65540.1	9.19832e-58	4.47498e-55	6.34916	0.396316	3.03998	10.2585	0.0206141	0.0178896	0.248642	0.248642
AT4G00895.1	1.91352e-56	9.17033e-54	0.71248	0.0450065	7.57574	0.18852	0.00056543	-0.000186852	0.002907	0.002907
AT1G64780.1	4.46703e-56	2.10929e-53	1.69755	0.107595	5.17909	0.84736	0.00889032	0.00689565	0.0109555	0.0109555
AT1G78660.2	1.39592e-55	6.49586e-53	6.02422	0.383584	3.06251	10.4954	0.0106415	0.00270741	0.241592	0.241592
AT1G34340.1	2.56927e-55	1.17852e-52	1.24986	0.0797802	5.75553	0.400787	0.00385846	0.00431022	0.00705278	0.00705278
AT1G45165.1	3.42793e-55	1.55024e-52	2.62484	0.167743	4.48686	2.06731	0.0249034	0.00876416	0.0233325	0.0233325
AT1G08640.1	1.28762e-54	5.74224e-52	0.890467	0.0572149	6.58717	0.155413	0.00142075	0.00311967	0.00419105	0.00419105
AT5G56910.1	1.06327e-53	4.67677e-51	3.63723	0.235757	4.15868	3.44685	0.057073	0.0161187	0.0382095	0.0382095
AT1G16390.1	2.29604e-53	9.96262e-51	2.11722	0.137678	5.22864	1.36325	0.00865268	0.0238418	0.0104724	0.0238418
AT3G46030.1	5.18727e-53	2.22077e-50	0.78513	0.0512312	7.19902	0.154401	0.000821913	0.00367746	0.00326272	0.00367746
AT4G00950.1	1.72273e-52	7.27829e-50	0.993781	0.0651786	6.32426	0.277679	0.00181949	0.00546323	0.00484835	0.00546323
AT3G13470.1	1.91859e-52	8.0005e-50	0.893032	0.0585979	6.513	0.211255	0.00153296	0.00319032	0.00435341	0.00435341
AT5G46890.1	2.36839e-52	9.74957e-50	-1.5517	0.101909	7.20013	0.536917	0.00100773	0.0167961	0.00326147	0.0167961
AT3G63170.1	4.08205e-52	1.65912e-49	1.00851	0.0663907	6.21111	0.212858	0.00235957	0.00221667	0.00519653	0.00519653
AT3G16670.1	2.48919e-51	9.99068e-49	1.0741	0.0712663	6.06823	0.289935	0.00303314	0.0012909	0.00567352	0.00567352
AT4G12510.1	3.53799e-51	1.40248e-48	-1.57298	0.104528	7.132	0.544236	0.00217633	0.0165542	0.00334043	0.0165542
AT3G01345.1	3.57434e-50	1.39962e-47	8.35764	0.561119	4.81578	18.5636	0.0199483	0.519803	0.0160464	0.519803
AT5G23010.1	4.91875e-50	1.90284e-47	1.99491	0.134127	5.55674	0.885588	0.0100379	0.0208024	0.0082054	0.0208024
AT1G78370.1	1.5397e-49	5.88552e-47	0.842103	0.0569117	6.74668	0.157271	0.00120668	0.0043458	0.00388935	0.0043458
AT4G12520.1	1.65767e-49	6.26188e-47	-1.29542	0.0875775	7.32727	0.414126	0.00150908	0.0116392	0.00312671	0.0116392
AT1G23290.1	2.03291e-49	7.59007e-47	0.988365	0.0668811	7.07992	0.25141	0.00104109	0.00662706	0.00340413	0.00662706
AT5G66170.3	2.06193e-49	7.60994e-47	-0.970941	0.0657063	6.25353	0.296521	0.00233716	0.0021141	0.00506395	0.00506395
AT2G41240.1	2.15398e-49	7.85935e-47	-2.37497	0.160753	5.22462	1.45294	0.013806	0.0304937	0.0105095	0.0304937
AT5G59690.1	9.23463e-49	3.33163e-46	1.92787	0.131366	6.71273	0.97498	0.00176644	0.0278168	0.00394879	0.0278168
AT1G71340.1	1.91134e-48	6.81901e-46	1.36045	0.0930144	5.40618	0.554098	0.00571767	0.00821365	0.00911379	0.00911379
AT2G43100.1	2.17126e-48	7.66121e-46	2.0017	0.136938	4.66488	0.822846	0.0132769	0.00934762	0.0188694	0.0188694
AT3G58550.1	1.21279e-47	4.23277e-45	-0.920715	0.0634979	6.46776	0.707684	0.00199649	0.00491548	0.00446058	0.00491548
AT5G66052.1	1.93092e-47	6.66667e-45	6.65133	0.459728	4.65074	13.0711	0.115817	0.246497	0.0191706	0.246497
AT5G62300.1	2.08748e-47	7.13052e-45	4.89943	0.338765	5.63331	6.2518	0.188968	-0.156567	0.00776626	0.00776626
AT1G79930.1	2.77516e-47	9.37974e-45	0.633627	0.0438709	7.69888	0.122025	0.000481687	0.0016727	0.00281772	0.00281772
AT3G05730.1	1.38324e-46	4.62651e-44	0.737034	0.0514262	8.77879	0.172983	0.000151199	0.00438249	0.00249733	0.00438249
AT4G00490.1	1.78599e-46	5.912e-44	0.969484	0.0677292	6.089	0.276134	0.00226346	0.00115927	0.00560038	0.00560038
AT1G72970.1	1.48904e-45	4.87872e-43	0.824107	0.0581754	6.61634	0.132715	0.00167045	0.00247229	0.00413133	0.00413133
AT1G66270.1	3.71642e-45	1.20536e-42	-1.86461	0.132227	7.54466	0.734526	0.00458629	0.0253865	0.00293152	0.0253865
AT3G28220.1	9.7322e-45	3.12491e-42	0.899937	0.0641281	6.25329	0.183644	0.00198515	0.00145318	0.00506469	0.00506469
AT1G18980.1	1.04735e-44	3.3058e-42	-0.954902	0.0680701	6.12816	0.212976	0.00247674	0.00112075	0.00546646	0.00546646
AT1G67330.1	1.05015e-44	3.3058e-42	-0.8711	0.062097	6.35467	0.205881	0.00185084	0.00278697	0.00475952	0.00475952
AT1G49450.1	2.78556e-44	8.68364e-42	-1.64165	0.117608	4.92398	0.531081	0.00937242	0.0109503	0.014339	0.014339
AT1G65190.1	3.77547e-44	1.16564e-41	1.94684	0.139689	4.84305	0.863544	0.0119647	0.021486	0.0155968	0.021486
AT1G59700.1	4.41779e-44	1.35096e-41	1.35648	0.0974076	5.28636	0.449859	0.00628889	-0.00229567	0.00997667	0.00997667
AT4G00860.1	1.08388e-43	3.28324e-41	0.631735	0.0455748	7.49255	0.0877167	0.000586214	0.000874219	0.00297447	0.00297447
AT1G70890.1	6.13189e-43	1.84008e-40	0.569335	0.0414467	8.05761	0.127782	0.000320994	2.49071e-05	0.00262385	0.00262385
AT2G33790.1	1.04849e-42	3.11722e-40	-0.926866	0.067666	6.12179	0.228917	0.00236126	0.00185141	0.00548793	0.00548793
AT1G07960.3	1.69096e-42	4.9812e-40	5.81786	0.425814	2.89125	9.5761	0.0107247	0.0443861	0.300105	0.300105
AT1G66100.1	3.34034e-42	9.75045e-40	5.56175	0.408554	2.93848	9.94172	0.00332957	0.0116072	0.282813	0.282813
AT4G00720.1	3.40023e-42	9.83586e-40	0.575542	0.0422821	7.91142	0.0665789	0.000373268	0.00110695	0.00269149	0.00269149
AT5G23830.1	5.17534e-42	1.48371e-39	-1.15386	0.0849602	5.5986	0.276932	0.00440866	0.000767565	0.00796546	0.00796546
AT1G31850.1	8.37194e-42	2.37889e-39	2.52116	0.186119	5.42235	1.58625	0.0503736	-0.028642	0.00900963	0.00900963
AT1G78630.1	1.13692e-40	3.20223e-38	0.523274	0.0391876	8.91434	0.0525587	0.000122138	0.000106906	0.00251043	0.00251043
AT4G00630.1	1.44141e-40	4.02454e-38	0.762334	0.0571664	7.31118	0.1903	0.00157156	0.00403071	0.00314289	0.00403071
AT3G45960.2	2.17161e-40	6.01105e-38	-2.74342	0.206198	4.46738	1.86786	0.0489589	0.0109714	0.0239285	0.0239285
AT4G33120.1	2.79263e-40	7.66399e-38	-1.76722	0.133014	5.10243	0.660525	0.00823727	0.0220932	0.0118354	0.0220932
AT3G17770.1	3.40403e-40	9.26271e-38	-0.662413	0.0499138	7.0995	0.0869305	0.000891119	0.000449464	0.00337984	0.00337984
AT4G37400.1	3.74436e-40	1.01032e-37	-1.65877	0.125058	4.83513	0.751165	0.0110848	0.012907	0.0157259	0.0157259
AT3G61010.2	7.23799e-40	1.9367e-37	5.81861	0.440321	2.82258	9.16564	0.00547307	0.0057394	0.326896	0.326896
AT3G23590.1	8.4917e-40	2.25339e-37	0.807697	0.0611778	6.36679	0.146047	0.00169092	-0.000560843	0.00472517	0.00472517
AT5G14200.1	1.055e-39	2.77665e-37	1.60132	0.12144	5.54779	0.509881	0.0170248	-0.00660059	0.00825694	0.00825694
AT1G66060.1	1.77756e-39	4.6403e-37	-2.45151	0.186473	4.21157	1.41963	0.0246801	0.0217972	0.0349294	0.0349294
AT1G09795.1	2.08989e-39	5.41164e-37	0.650347	0.0495146	7.11174	0.0841744	0.000838044	0.00132578	0.00336486	0.00336486
AT3G44010.2	2.18697e-39	5.61771e-37	1.04219	0.0793683	6.88888	0.285815	0.00116819	0.00963067	0.00366329	0.00963067
AT3G16450.1	2.32038e-39	5.9131e-37	-0.955079	0.0727594	8.19927	0.215407	0.00493157	0.00414374	0.00257239	0.00414374
AT2G25810.1	2.36882e-39	5.98901e-37	-0.900248	0.0685905	6.04514	0.159311	0.00230844	0.00285545	0.00575669	0.00575669
AT3G56970.1	3.60195e-39	9.03556e-37	-2.70439	0.206549	5.1782	1.64139	0.0123711	0.0607648	0.0109647	0.0607648
AT4G00585.1	4.30857e-39	1.07243e-36	0.688713	0.0526557	6.90604	0.105044	0.00111487	0.000355747	0.00363819	0.00363819
AT1G59750.4	7.36148e-39	1.81823e-36	5.91723	0.453817	2.82129	9.16335	0.0256389	-0.0103812	0.327418	0.327418
AT1G74020.1	1.09105e-38	2.67425e-36	-0.687943	0.0528831	6.85536	0.101995	0.00108063	0.00190008	0.00371358	0.00371358
AT5G44440.1	1.1188e-38	2.72147e-36	-1.00828	0.0775189	7.76975	0.405795	0.000482896	0.00981855	0.00277182	0.00981855
AT5G02230.1	2.79902e-38	6.75743e-36	-0.906132	0.0700443	6.04732	0.160717	0.00266192	0.00193141	0.00574873	0.00574873
AT1G19400.2	3.37957e-38	8.09811e-36	0.958798	0.0741986	6.42074	0.403146	0.00485869	-0.00038339	0.00457918	0.00457918
AT1G52618.1	4.70036e-38	1.11795e-35	-1.98969	0.154279	4.47587	0.881893	0.0171379	0.00581092	0.0236657	0.0236657
AT1G62810.1	1.04413e-37	2.46515e-35	-0.878044	0.0684102	6.4828	0.169532	0.00159328	0.00642949	0.00442421	0.00642949
AT1G60260.1	1.57251e-37	3.68552e-35	2.47591	0.193382	4.14421	1.40193	0.0249265	-0.00419373	0.0391817	0.0391817
AT1G10380.1	2.32424e-37	5.40791e-35	-0.871319	0.0682164	6.15265	0.222959	0.00259238	-0.000399587	0.00538501	0.00538501
AT2G01530.1	9.06702e-37	2.09448e-34	-0.885539	0.0699119	7.75759	0.156905	0.000429759	0.00794911	0.00277941	0.00794911
AT3G47680.1	2.38105e-36	5.46095e-34	5.60129	0.444882	3.44516	8.88955	0.0890989	0.250192	0.138528	0.250192
AT3G50480.1	3.82498e-36	8.71037e-34	5.73138	0.456573	2.75878	8.83088	0.00376803	0.00143665	0.35359	0.35359
AT1G03880.1	6.61304e-36	1.49307e-33	5.14099	0.410962	3.46901	8.37821	0.156377	-0.0203849	0.133148	0.133148
AT1G19900.1	6.64952e-36	1.49307e-33	-1.50263	0.120122	5.27521	0.652402	0.00748225	0.0172536	0.0100675	0.0172536
AT3G21600.1	1.1566e-35	2.57897e-33	5.84655	0.469032	2.73248	8.73647	0.0120163	0.0283661	0.365111	0.365111
AT1G06630.1	1.88985e-35	4.18491e-33	5.58019	0.449075	2.79299	9.04929	0.00665966	0.00836965	0.339058	0.339058
AT1G49140.1	2.6732e-35	5.87902e-33	0.636445	0.0513338	6.97736	0.123984	0.00097938	0.00339571	0.00353803	0.00353803
AT1G52905.1	2.71055e-35	5.92061e-33	5.58487	0.450499	2.90891	8.29623	0.0543795	0.0783518	0.293534	0.293534
AT3G54600.1	3.97282e-35	8.61915e-33	1.38151	0.111715	5.25759	0.381399	0.00564544	0.0157493	0.0102157	0.0157493
AT1G01470.1	4.59058e-35	9.89256e-33	0.588618	0.0476429	7.26402	0.093324	0.000699423	0.00134597	0.00319175	0.00319175
AT3G19710.1	5.38548e-35	1.15282e-32	2.28454	0.185104	4.55736	1.2977	0.0184674	0.0402698	0.0213729	0.0402698
AT1G43890.2	7.87459e-35	1.67447e-32	-0.63635	0.0516883	7.09932	0.0854218	0.00119997	0.00242497	0.00338006	0.00338006
AT4G00810.2	7.93045e-35	1.67526e-32	0.67576	0.054892	7.15615	0.154477	0.00185348	0.00323348	0.00331188	0.00331188
AT1G75960.1	1.88151e-34	3.9486e-32	1.40328	0.114639	4.98293	0.4914	0.0090507	0.0107394	0.0134786	0.0134786
AT4G15620.1	2.14444e-34	4.47115e-32	1.12602	0.0920691	5.33916	0.26807	0.00495817	0.00298215	0.00957336	0.00957336
AT5G52310.1	2.48518e-34	5.14816e-32	-0.712449	0.0583104	9.84348	0.115311	5.54463e-05	0.00577331	0.00294237	0.00577331
AT4G01480.1	2.79306e-34	5.74887e-32	-0.693489	0.0568028	6.61277	0.109787	0.00139272	0.00227731	0.00413853	0.00413853
AT5G44380.1	3.45993e-34	7.07611e-32	-0.511459	0.0419529	8.19062	0.151628	0.000442081	0.00235534	0.00257514	0.00257514
AT4G00660.1	4.19632e-34	8.52782e-32	0.632134	0.0519184	7.06552	0.0873204	0.00119862	0.00042965	0.00342227	0.00342227
AT4G17340.1	7.46304e-34	1.50711e-31	-0.751394	0.0619529	8.80519	0.158882	0.000168842	0.00641087	0.00249897	0.00641087
AT4G15160.1	1.08339e-33	2.17416e-31	-0.933284	0.0771442	7.03525	0.617238	0.00123841	0.00896371	0.00346111	0.00896371
AT3G04870.4	1.55065e-33	3.09254e-31	6.56369	0.543873	3.10268	10.8103	0.277594	-0.149118	0.229487	0.229487
AT1G12350.1	1.65983e-33	3.28984e-31	-0.836069	0.0693095	6.13404	0.187303	0.00278836	0.00147079	0.00544675	0.00544675
AT3G57470.4	1.70337e-33	3.35102e-31	6.64899	0.551294	3.32153	11.9613	0.352361	-0.325154	0.168653	0.168653
AT4G13290.1	1.71157e-33	3.35102e-31	-1.26471	0.104865	5.09538	0.347799	0.00692574	0.00982152	0.0119258	0.0119258
AT3G50440.1	2.41056e-33	4.69096e-31	1.3317	0.110679	5.91404	0.486379	0.00372488	0.0172748	0.00627577	0.0172748
AT3G26380.1	2.81212e-33	5.43941e-31	0.993743	0.0826787	5.87518	0.260103	0.00526992	0.00242276	0.00644854	0.00644854
AT1G17200.1	3.20365e-33	6.12297e-31	0.572153	0.0476454	7.29628	0.167876	0.000733481	0.00033618	0.0031581	0.0031581
AT3G26170.1	3.19445e-33	6.12297e-31	-1.55866	0.129793	4.71764	0.500043	0.0110722	0.00830018	0.0178071	0.0178071
AT5G63020.1	3.53586e-33	6.71792e-31	2.24352	0.186953	5.3767	1.39248	0.0086517	0.0512653	0.00930987	0.0512653
AT1G55490.2	6.89417e-33	1.30215e-30	0.478244	0.0400371	8.48842	0.10674	0.000239665	-3.66067e-05	0.00250829	0.00250829
AT4G00990.1	8.32557e-33	1.56331e-30	0.752175	0.0630527	6.48474	0.121965	0.00239581	0.00347212	0.00441958	0.00441958
AT5G62340.1	1.02613e-32	1.91559e-30	-1.42127	0.119315	4.92598	0.417099	0.00847324	0.0159316	0.0143092	0.0159316
AT1G18710.1	1.80549e-32	3.351e-30	1.50794	0.127095	4.7292	0.455405	0.0101046	0.0114514	0.0175863	0.0175863
AT1G04430.1	2.63752e-32	4.86713e-30	0.536227	0.0453165	7.82224	0.0663625	0.000780128	-3.15795e-05	0.0027403	0.0027403
AT3G53710.1	2.67972e-32	4.91675e-30	1.07554	0.090904	6.51876	0.373555	0.00982586	-0.00415552	0.00434022	0.00434022
AT5G08260.1	2.71148e-32	4.94676e-30	0.79076	0.0668402	6.15124	0.142203	0.0022691	0.00528404	0.00538966	0.00538966
AT3G18270.1	3.65116e-32	6.62345e-30	0.984105	0.0833591	5.64771	0.229445	0.00422901	0.00138535	0.00768311	0.00768311
AT1G05010.1	4.3069e-32	7.76912e-30	0.466707	0.0395792	9.0016	0.127402	0.000160373	0.00074222	0.00252508	0.00252508
AT1G50560.1	7.52748e-32	1.35028e-29	-1.01647	0.0865479	5.51306	0.213924	0.00419759	0.00864334	0.00845848	0.00864334
AT1G12850.1	1.03204e-31	1.84099e-29	0.636496	0.0543183	6.75012	0.124504	0.00117449	0.00275932	0.00388347	0.00388347
AT1G61180.1	1.20062e-31	2.12987e-29	2.04097	0.174366	5.39144	1.34037	0.0429097	-0.0135269	0.00921071	0.00921071
AT3G29410.1	1.49141e-31	2.6312e-29	-3.65429	0.312689	3.70739	3.05596	0.0800774	-0.0447311	0.0875359	0.0875359
AT1G73330.1	1.781e-31	3.12493e-29	1.16947	0.100198	7.80377	0.5235	0.000491184	0.0167197	0.00275116	0.0167197
AT1G70850.3	1.98233e-31	3.45927e-29	-0.507777	0.0435394	8.81466	0.0516399	0.000511532	0.00273821	0.00249966	0.00273821
AT5G62720.1	2.29332e-31	3.98033e-29	0.676442	0.0580634	8.51002	0.111755	0.000251009	0.00552847	0.00250564	0.00552847
AT1G36060.1	2.37177e-31	4.09436e-29	-1.14835	0.0985944	5.23763	0.269635	0.00627347	0.00924141	0.0103908	0.0103908
AT5G65360.1	2.40678e-31	4.13259e-29	0.565692	0.0485742	7.19941	0.0647184	0.000782501	0.00243573	0.00326228	0.00326228
AT4G16370.1	2.58223e-31	4.41026e-29	-0.471186	0.0404801	8.28775	0.0510699	0.000262069	0.000393718	0.00254703	0.00254703
AT5G03200.1	2.70126e-31	4.58914e-29	4.208	0.361634	4.18847	5.14864	0.104809	0.119384	0.036311	0.119384
AT4G36220.1	3.49049e-31	5.89874e-29	0.546098	0.0470199	7.34282	0.101642	0.000678743	0.00193248	0.00311132	0.00311132
AT1G50010.1	3.96342e-31	6.66291e-29	0.459035	0.0395607	9.19283	0.0505561	0.000108255	0.00060589	0.00257468	0.00257468
AT1G01750.1	4.85802e-31	8.12428e-29	-1.52364	0.131508	5.07567	0.574281	0.0109831	0.0186643	0.0121882	0.0186643
AT4G25050.1	6.48539e-31	1.07896e-28	0.463116	0.040058	8.39307	0.0818808	0.000227337	0.00166757	0.00252348	0.00252348
AT1G23760.1	9.12575e-31	1.51041e-28	-1.02478	0.0888658	5.44688	0.218547	0.00468224	0.00779648	0.00885569	0.00885569
AT4G00820.1	1.17863e-30	1.94076e-28	0.737849	0.0641066	6.3266	0.117928	0.00185659	0.00518854	0.00484139	0.00518854
AT3G02900.1	1.51178e-30	2.47185e-28	0.92463	0.080485	5.88225	0.187516	0.00274616	0.00835869	0.00641635	0.00835869
AT4G00730.1	1.51657e-30	2.47185e-28	0.600298	0.0522545	8.0576	0.0819229	0.000369719	0.0043112	0.00262386	0.0043112
AT1G20610.1	1.6795e-30	2.72359e-28	-0.990828	0.0863156	5.56607	0.304657	0.00462027	-0.00310084	0.0081518	0.0081518
AT5G49730.1	2.34012e-30	3.77582e-28	-0.961462	0.0839674	6.98972	0.196986	0.00133831	0.0107483	0.00352131	0.0107483
AT5G57785.2	5.66977e-30	9.10253e-28	1.05187	0.0924846	5.62979	0.264672	0.00428351	0.0103795	0.00778649	0.0103795
AT4G15390.2	5.91829e-30	9.45424e-28	-0.562004	0.04943	7.18695	0.0949432	0.00091218	0.00212514	0.00327637	0.00327637
AT1G71990.1	6.2712e-30	9.96842e-28	-1.13662	0.100014	5.19097	0.274534	0.00631331	0.00431304	0.0108342	0.0108342
AT1G09390.1	6.45488e-30	1.02098e-27	0.912756	0.0803332	5.68087	0.210788	0.00357324	-0.00115256	0.00748976	0.00748976
AT3G06980.1	7.64618e-30	1.20349e-27	0.537178	0.0473396	7.3153	0.067098	0.000703058	0.00190102	0.00313873	0.00313873
AT5G17330.1	1.0025e-29	1.57021e-27	-0.479192	0.042318	7.92944	0.0637913	0.000387632	0.000713197	0.00268233	0.00268233
AT1G12760.1	1.16402e-29	1.81435e-27	-0.637721	0.056383	7.31943	0.0834755	0.000769795	0.00467999	0.00313457	0.00467999
AT3G22750.1	1.84525e-29	2.86228e-27	-1.15972	0.102903	5.12598	0.400764	0.00660716	0.0105826	0.0115456	0.0115456
AT3G16470.1	2.14733e-29	3.31484e-27	-0.564354	0.0501351	7.89974	0.0760661	0.000396772	0.00391213	0.00269755	0.00391213
AT3G18080.1	4.44925e-29	6.83545e-27	0.622682	0.055635	9.15853	0.0786345	0.000115543	0.00519061	0.00256398	0.00519061
AT5G56380.1	6.02898e-29	9.21831e-27	5.49041	0.491739	2.66195	8.40315	0.0169992	0.057589	0.397527	0.397527
AT2G36100.1	6.1782e-29	9.4017e-27	-0.57254	0.0512885	6.98128	0.103955	0.000976731	0.00131417	0.00353271	0.00353271
AT1G10110.1	6.58882e-29	9.97927e-27	-4.13473	0.370582	3.602	3.97008	0.129562	-0.0782451	0.105863	0.105863
AT1G52730.2	7.2989e-29	1.10028e-26	5.68986	0.51038	2.63904	8.25502	0.0380083	-0.0150496	0.408541	0.408541
AT4G27140.1	7.69498e-29	1.15457e-26	3.56406	0.31983	3.80482	3.65815	0.10225	0.0358397	0.0731068	0.0731068
AT4G00752.1	8.37416e-29	1.25063e-26	0.670155	0.0601788	6.46453	0.0908751	0.00173978	-0.00154399	0.00446849	0.00446849
AT1G29440.1	8.4448e-29	1.25534e-26	1.68867	0.15165	4.47145	0.814978	0.0156225	0.0101759	0.0238019	0.0238019
AT3G61820.1	8.53813e-29	1.26337e-26	0.575289	0.051668	6.93078	0.0737551	0.000973719	0.00210891	0.00360272	0.00360272
AT1G24240.1	9.61066e-29	1.41554e-26	1.31202	0.117947	4.88911	0.455214	0.00897995	-0.000579513	0.0148684	0.0148684
AT1G12390.1	1.65012e-28	2.41934e-26	2.39488	0.216232	4.4795	1.74409	0.0244797	0.0556742	0.0235548	0.0556742
AT3G48310.1	1.79241e-28	2.61602e-26	-1.11382	0.100634	5.21618	0.552935	0.00677248	0.00506118	0.0105885	0.0105885
AT5G47450.1	2.60198e-28	3.78041e-26	-1.16025	0.105146	7.55379	0.279934	0.000586489	0.0183662	0.00292423	0.0183662
AT3G49845.1	3.0259e-28	4.37651e-26	-1.3972	0.126776	5.02283	0.393353	0.00995515	0.0175971	0.0129157	0.0175971
AT3G26280.1	3.97105e-28	5.71778e-26	1.05424	0.0958701	5.72181	0.362071	0.00697234	0.00878379	0.00724651	0.00878379
AT3G18320.1	4.68237e-28	6.71189e-26	2.48841	0.226597	4.10749	1.87312	0.0462227	0.0228622	0.0417993	0.0417993
AT5G62140.1	6.76907e-28	9.65991e-26	1.12483	0.10274	5.12736	0.2933	0.00656595	0.00862064	0.0115292	0.0115292
AT5G59520.1	7.64849e-28	1.08666e-25	-0.62947	0.0575529	7.02938	0.12829	0.000907482	0.0047708	0.00346876	0.0047708
AT1G56580.1	1.20009e-27	1.69752e-25	0.521846	0.0478919	7.242	0.0658615	0.000716633	0.00124359	0.00321532	0.00321532
AT1G65370.1	1.83619e-27	2.58589e-25	3.58978	0.330625	3.81649	3.93796	0.11586	-0.0925531	0.0715341	0.0715341
AT5G26270.2	1.94453e-27	2.72651e-25	-1.59145	0.146647	4.68914	0.703204	0.0184969	0.00721759	0.0183692	0.0183692
AT5G58120.1	3.18955e-27	4.45275e-25	-1.87062	0.173093	4.32555	1.04557	0.0221879	0.0127075	0.0291742	0.0291742
AT4G01000.2	3.56939e-27	4.96145e-25	0.474546	0.043953	7.7109	0.0503576	0.000502121	0.00240777	0.00280966	0.00280966
AT5G58010.1	3.80337e-27	5.2639e-25	-1.42266	0.13184	4.81311	0.43375	0.00970501	0.0200922	0.0160912	0.0200922
AT1G76110.1	3.88068e-27	5.34784e-25	-0.835384	0.0774293	5.80229	0.399857	0.00347537	0.0049927	0.00680229	0.00680229
AT1G02770.1	4.15424e-27	5.70037e-25	-2.29134	0.212501	4.02878	1.07348	0.029223	0.012745	0.0481883	0.0481883
AT3G44190.1	7.40069e-27	1.01119e-24	-0.560927	0.052279	6.91015	0.100052	0.00105307	0.00347531	0.00363224	0.00363224
AT1G23330.1	7.94848e-27	1.08143e-24	-0.816791	0.0761727	5.92539	0.24096	0.00371961	0.000714476	0.00622715	0.00622715
AT1G69740.3	1.31415e-26	1.78043e-24	1.28334	0.120205	5.79864	0.326095	0.0179489	-0.00226509	0.00682113	0.00682113
AT1G12750.1	1.50197e-26	2.02634e-24	5.64756	0.529597	2.62633	8.21465	0.0660536	-0.00990732	0.414757	0.414757
AT5G66030.3	1.649e-26	2.21538e-24	5.40228	0.507009	2.63044	8.19911	0.0279355	-0.0225719	0.412735	0.412735
AT2G19880.2	1.86843e-26	2.49973e-24	-1.8356	0.172461	5.32865	1.0077	0.0413373	0.00317591	0.00965035	0.00965035
AT5G56540.1	1.96724e-26	2.621e-24	-1.44487	0.135812	6.48445	0.441115	0.00186458	0.0297551	0.00442027	0.0297551
AT5G66280.1	3.44008e-26	4.56436e-24	-0.764124	0.0721787	5.89617	0.125444	0.00257703	0.00553472	0.00635399	0.00635399
AT3G56210.2	4.22908e-26	5.58813e-24	1.02834	0.0973142	5.73349	0.345777	0.00905631	-0.000417522	0.00717807	0.00717807
AT1G25211.1	5.6045e-26	7.3752e-24	2.89885	0.275014	4.97123	2.28407	0.0467414	0.0829142	0.0136464	0.0829142
AT5G02450.1	5.97905e-26	7.83598e-24	0.771602	0.073244	7.38163	0.12532	0.000618972	0.00857763	0.00307388	0.00857763
AT3G47965.1	6.88147e-26	8.982e-24	2.53112	0.240568	4.51661	2.17199	0.0304322	0.0687788	0.0224699	0.0687788
AT3G48320.1	8.03054e-26	1.04394e-23	-1.0864	0.103399	5.2453	0.647531	0.00800544	0.0019411	0.0103226	0.0103226
AT3G45710.1	1.07859e-25	1.39647e-23	-0.718724	0.068587	6.11445	0.103744	0.00255149	-0.000280092	0.00551281	0.00551281
AT1G78210.1	2.13834e-25	2.75743e-23	0.804406	0.0772421	5.73857	0.133083	0.00307924	0.00157339	0.00714876	0.00714876
AT1G20620.6	3.22614e-25	4.14352e-23	5.35819	0.516458	2.57198	7.91961	0.0150892	0.00785999	0.442161	0.442161
AT1G31580.1	3.24142e-25	4.14656e-23	3.34527	0.322454	6.23201	2.99554	0.00656236	0.171683	0.00513085	0.171683
AT3G48780.1	3.72059e-25	4.74065e-23	-0.497728	0.0480375	7.23787	0.0513115	0.000736092	0.00250488	0.00321979	0.00321979
AT2G16660.1	3.89555e-25	4.94396e-23	1.00963	0.0974845	5.29011	0.206709	0.00634468	0.00978225	0.00994657	0.00994657
AT3G14660.1	4.70385e-25	5.9463e-23	0.829556	0.0802372	7.48318	0.1525	0.00180545	0.00923113	0.00298243	0.00923113
AT5G02840.1	5.20562e-25	6.55479e-23	-0.558475	0.0540682	6.96116	0.130587	0.00145127	0.00149075	0.00356022	0.00356022
AT1G08890.1	8.68594e-25	1.08944e-22	-0.450856	0.0438582	7.69451	0.0477415	0.000476818	0.00044876	0.00282068	0.00282068
AT4G39330.1	1.01749e-24	1.27123e-22	0.507616	0.0494531	8.29924	0.0537633	0.000283767	0.00390871	0.00254411	0.00390871
AT1G14360.1	1.1175e-24	1.39077e-22	0.98505	0.0960505	5.19706	0.196872	0.00504206	0.0096772	0.0107734	0.0107734
AT3G13380.1	1.39003e-24	1.72327e-22	-0.756145	0.0738824	5.89488	0.138305	0.0029979	0.00260422	0.00635972	0.00635972
AT2G16005.1	1.46319e-24	1.80698e-22	-1.5136	0.147964	6.80768	0.498968	0.00140756	0.036124	0.00378815	0.036124
AT1G20440.1	1.53656e-24	1.89033e-22	-0.454927	0.0444929	10.2473	0.0416468	3.50479e-05	0.00191398	0.00335858	0.00335858
AT3G23910.1	1.58819e-24	1.94639e-22	1.34448	0.131534	5.25735	0.490456	0.0194414	0.00148009	0.0102178	0.0102178
AT3G55240.1	1.63525e-24	1.99643e-22	0.811994	0.0794616	5.69549	0.129442	0.00342073	0.00153519	0.00740351	0.00740351
AT1G27030.1	1.66102e-24	2.02021e-22	-0.691727	0.0677024	6.11454	0.0924973	0.0023451	-0.000698808	0.00551251	0.00551251
AT3G16520.1	1.76416e-24	2.13756e-22	0.559891	0.0548303	7.11733	0.0617514	0.00179569	0.000788554	0.00335807	0.00335807
AT3G53710.2	2.22826e-24	2.68974e-22	5.30133	0.520317	2.60084	7.85519	0.0366671	0.0126778	0.427441	0.427441
AT2G14247.1	2.29348e-24	2.7581e-22	-1.43732	0.141109	6.23557	0.586938	0.0023602	0.0317744	0.00511971	0.0317744
AT1G57660.1	2.30636e-24	2.76325e-22	0.499993	0.0490897	7.17083	0.0545006	0.000836239	9.00594e-05	0.00329484	0.00329484
AT3G46490.1	2.32772e-24	2.77846e-22	1.00827	0.0990014	5.63995	0.247481	0.00907422	0.00711169	0.00772796	0.00772796
AT1G27540.3	2.37244e-24	2.82135e-22	5.92434	0.581813	3.43801	9.84137	0.179666	0.40063	0.140169	0.40063
AT5G48010.2	2.53913e-24	3.00844e-22	-0.490864	0.0482377	7.3065	0.0893476	0.000841287	-0.000689641	0.00314764	0.00314764
AT1G35320.1	3.26464e-24	3.85384e-22	5.12158	0.504517	2.72454	6.99528	0.0677013	0.199929	0.368648	0.368648
AT1G58602.1	4.69506e-24	5.52211e-22	1.24642	0.123214	5.62493	0.368944	0.0182112	0.00155738	0.00781446	0.00781446
AT1G54970.1	4.83019e-24	5.66031e-22	-1.58578	0.156804	5.67236	0.802202	0.00504861	0.0371011	0.00753971	0.0371011
AT2G39040.1	4.88786e-24	5.70706e-22	-1.49666	0.148008	5.00254	0.530883	0.00815374	0.0294001	0.0132003	0.0294001
AT3G46845.1	5.30286e-24	6.16918e-22	3.95847	0.391772	3.54875	4.59242	0.146888	0.069763	0.11623	0.11623
AT5G62920.1	5.63139e-24	6.52773e-22	-1.11161	0.110081	5.02484	0.250851	0.00788576	0.0120195	0.0128878	0.0128878
AT5G23020.1	6.04011e-24	6.97632e-22	1.30556	0.129375	5.39504	0.455282	0.00560272	0.023091	0.00918682	0.023091
AT3G23050.1	6.09944e-24	7.0196e-22	0.540077	0.0535245	8.64439	0.137649	0.000265907	0.0046453	0.00249581	0.0046453
AT5G42500.1	9.25656e-24	1.0615e-21	-1.08324	0.107793	5.06107	0.265934	0.00753151	0.00363759	0.0123874	0.0123874
AT3G55230.1	1.23425e-23	1.41034e-21	-0.573006	0.0571813	7.24972	0.116162	0.000667611	0.00493759	0.003207	0.00493759
AT3G27830.1	2.2197e-23	2.52739e-21	0.391784	0.0393251	9.0125	0.0350806	0.000123827	0.00184984	0.00252726	0.00252726
AT1G67148.1	2.31658e-23	2.62837e-21	-1.50708	0.151337	4.47613	0.480004	0.0150436	0.0242186	0.0236577	0.0242186
AT5G42180.1	2.67039e-23	3.01914e-21	-0.589263	0.0592563	6.5111	0.117212	0.00166162	0.00238956	0.00435777	0.00435777
AT3G08920.1	2.71975e-23	3.05345e-21	0.574912	0.0578239	6.56208	0.0698103	0.00148767	0.000854171	0.00424421	0.00424421
AT3G45080.1	2.7152e-23	3.05345e-21	-2.64527	0.266053	3.78677	1.39279	0.0457399	0.0302527	0.0756045	0.0756045
AT1G01430.1	4.05277e-23	4.53416e-21	0.431183	0.0435421	7.71369	0.0529001	0.000442333	0.00269723	0.0028078	0.0028078
AT3G26744.1	6.01724e-23	6.7086e-21	-1.29053	0.130844	6.05726	0.567318	0.0187878	0.0105612	0.00571276	0.0105612
AT3G16740.1	6.04188e-23	6.71275e-21	0.822386	0.0833837	5.73481	0.257222	0.00323497	0.00868418	0.00717047	0.00868418
AT3G14050.1	7.34368e-23	8.13097e-21	-0.47575	0.0483335	7.2272	0.0755063	0.000773362	-0.000296678	0.00323143	0.00323143
AT3G18680.1	7.91862e-23	8.73742e-21	0.514638	0.0523246	6.9644	0.0609465	0.00113772	0.00135487	0.00355577	0.00355577
AT3G21670.1	9.06941e-23	9.97293e-21	-0.645271	0.0656977	6.23943	0.137321	0.0022915	0.00363702	0.00510769	0.00510769
AT1G50290.1	1.27169e-22	1.39361e-20	5.1914	0.530401	2.50847	7.61157	0.00635025	-0.000199286	0.475922	0.475922
AT5G49910.1	1.40807e-22	1.53781e-20	0.444198	0.0454312	7.5239	0.101334	0.000589927	0.00122706	0.00294834	0.00294834
AT3G29575.4	1.63958e-22	1.78459e-20	5.20034	0.532715	2.5738	8.00016	0.0452689	0.024653	0.441221	0.441221
AT1G77210.3	2.40975e-22	2.61401e-20	-1.01041	0.103921	6.26997	0.258889	0.0103009	0.00821267	0.0050133	0.00821267
AT4G00750.1	2.63987e-22	2.854e-20	0.705805	0.072662	6.69011	0.168879	0.00145735	0.00759367	0.00398973	0.00759367
AT2G41970.1	2.73553e-22	2.94305e-20	-1.27514	0.131324	4.69494	0.378069	0.0113117	0.0123921	0.0182528	0.0182528
AT4G27170.1	2.74058e-22	2.94305e-20	4.41101	0.454288	3.23755	6.3989	0.114548	0.239242	0.191048	0.239242
AT2G17840.1	3.32896e-22	3.56299e-20	-0.403558	0.0416473	8.03762	0.0347091	0.000341216	0.00203029	0.00263221	0.00263221
AT3G25470.1	3.66875e-22	3.91362e-20	0.511119	0.0528018	6.85995	0.05243	0.00107287	0.00124194	0.0037066	0.0037066
AT1G24625.1	4.33246e-22	4.60632e-20	0.782334	0.0809623	5.68756	0.134227	0.00378654	0.0031445	0.00745042	0.00745042
AT3G45310.1	4.46845e-22	4.73523e-20	-0.495668	0.0513125	7.04777	0.0592196	0.00106874	0.000957112	0.00344493	0.00344493
AT5G65220.1	4.55263e-22	4.80856e-20	0.379005	0.0392431	8.97699	0.0285932	0.000119589	0.000505754	0.00252045	0.00252045
AT3G01290.1	4.75152e-22	5.00218e-20	-0.814836	0.0844086	7.22439	0.143487	0.000809279	0.0114047	0.00323452	0.0114047
AT5G20630.1	4.78386e-22	5.01977e-20	0.466943	0.0483739	9.95534	0.0574412	4.89907e-05	0.0039625	0.00304117	0.0039625
AT5G56550.1	5.40478e-22	5.65284e-20	0.583956	0.0605747	6.47777	0.0989037	0.00157852	0.00471169	0.0044363	0.00471169
AT1G74230.1	5.90604e-22	6.15704e-20	-0.455914	0.0473374	7.30176	0.0620498	0.000688948	0.00215402	0.00315248	0.00315248
AT5G04150.1	7.54876e-22	7.84411e-20	-1.85983	0.193613	5.30887	0.947725	0.0272056	0.0370562	0.00979952	0.0370562
AT4G11210.1	9.25942e-22	9.59067e-20	-1.48669	0.155109	4.94415	0.918526	0.0103414	0.030902	0.0140401	0.030902
AT1G67700.1	9.58527e-22	9.89626e-20	5.48273	0.572233	5.78203	7.64072	0.554436	-0.469258	0.00690835	0.00690835
AT3G26085.4	1.0471e-21	1.07761e-19	5.03383	0.525883	2.56129	6.70453	0.0263789	0.0384306	0.447713	0.447713
AT3G01120.1	1.1041e-21	1.13264e-19	0.37822	0.0395352	8.57563	0.0342457	0.000180062	0.000959093	0.00249942	0.00249942
AT4G00550.1	1.24793e-21	1.27611e-19	0.722983	0.0756734	5.82231	0.113828	0.00311585	0.00236663	0.00670094	0.00670094
AT1G72330.1	1.29056e-21	1.31551e-19	0.786399	0.082341	5.70529	0.175417	0.00427771	0.00589083	0.00734521	0.00734521
AT4G28080.1	1.57908e-21	1.60451e-19	-0.373562	0.0392003	8.99181	0.088603	0.00011108	0.000951561	0.00252319	0.00252319
AT5G60020.1	1.67184e-21	1.69341e-19	-0.55512	0.0582885	6.54907	0.0604949	0.0015519	-0.000328303	0.00427247	0.00427247
AT4G00810.1	2.97637e-21	3.00529e-19	1.02937	0.108772	6.00926	0.218929	0.0143918	0.00235551	0.0058903	0.0058903
AT2G45660.1	3.34855e-21	3.37049e-19	-0.75802	0.0802033	5.7512	0.162298	0.00395023	-0.00162347	0.00707704	0.00707704
AT4G26220.1	3.75554e-21	3.76833e-19	-0.852306	0.0902941	5.38872	0.170591	0.00474776	0.00751851	0.00922886	0.00922886
AT5G62550.1	3.80799e-21	3.80906e-19	0.788922	0.083592	5.61756	0.159967	0.00412197	0.00287476	0.00785682	0.00785682
AT5G01590.1	4.04885e-21	4.03741e-19	0.419496	0.044479	7.62308	0.0504239	0.000520299	0.000175193	0.00287121	0.00287121
AT2G39210.1	4.18608e-21	4.16133e-19	-0.704388	0.0747136	6.15117	0.182188	0.00239127	0.00717807	0.00538989	0.00717807
AT2G38170.1	5.17896e-21	5.13244e-19	0.385842	0.041023	8.21978	0.0296511	0.000318901	0.00130331	0.00256605	0.00256605
AT1G61190.4	7.14072e-21	7.05481e-19	1.3893	0.148245	5.61231	0.445735	0.0163207	0.0213533	0.00788691	0.0213533
AT1G57770.1	7.64684e-21	7.53167e-19	0.617649	0.0659569	6.40684	0.113719	0.00153728	0.00592041	0.00461576	0.00592041
AT3G43520.1	8.59641e-21	8.44104e-19	0.50231	0.0537112	6.82048	0.057611	0.00117776	0.00369995	0.00376777	0.00376777
AT3G50950.1	1.32772e-20	1.29975e-18	-1.15912	0.124557	6.72388	0.315882	0.00925659	0.0173394	0.00392902	0.0173394
AT3G18290.1	1.41666e-20	1.3826e-18	-0.834766	0.0897687	8.34044	0.155425	0.000239965	0.0135745	0.00253436	0.0135745
AT5G02610.1	1.42658e-20	1.38806e-18	0.537019	0.0577543	6.56783	0.0675983	0.00146932	0.00424878	0.00423188	0.00424878
AT1G05200.2	1.51463e-20	1.46928e-18	1.06695	0.114825	5.94615	0.259544	0.0164624	0.00342964	0.00614019	0.00614019
AT3G26290.1	1.61321e-20	1.5602e-18	2.08807	0.22488	5.61596	0.99971	0.00692029	0.0797727	0.00786598	0.0797727
AT3G08770.1	1.76964e-20	1.70635e-18	0.970919	0.104677	5.05305	0.204183	0.0062864	0.00224884	0.0124974	0.0124974
AT1G12230.1	1.79006e-20	1.72087e-18	-0.436007	0.047013	8.1353	0.0394567	0.000277222	0.00351173	0.00259395	0.00351173
AT3G26900.1	2.05504e-20	1.96971e-18	-0.754581	0.0814932	6.44722	0.20771	0.00687336	0.00191497	0.00451145	0.00451145
AT1G09310.1	2.18944e-20	2.09228e-18	0.459035	0.0496111	9.85714	0.0491126	4.50301e-05	0.00417427	0.00295381	0.00417427
AT3G56980.1	3.06165e-20	2.9171e-18	-2.28898	0.24835	5.24301	1.22022	0.00916978	0.096563	0.0103429	0.096563
AT3G54050.1	3.15658e-20	2.99865e-18	0.542672	0.0588996	7.59239	0.089154	0.00305294	0.00191255	0.0028942	0.0028942
AT3G56360.1	3.39495e-20	3.21559e-18	-0.368054	0.0399811	8.41772	0.0493493	0.000221271	0.00194739	0.002519	0.002519
AT3G45290.1	3.42036e-20	3.23012e-18	2.29813	0.249664	3.90226	1.9192	0.0459165	-0.0175702	0.0609388	0.0609388
AT3G61210.1	3.46509e-20	3.26264e-18	-0.80461	0.0874244	5.48759	0.131554	0.00449355	0.00170173	0.00860879	0.00860879
AT4G40090.1	3.47511e-20	3.26264e-18	-1.21137	0.131625	6.20102	0.528277	0.00261015	0.0270903	0.00522854	0.0270903
AT5G10430.1	4.10434e-20	3.84216e-18	-0.70005	0.0762143	8.20879	0.268169	0.000330845	0.00962678	0.00256941	0.00962678
AT4G00780.1	5.82206e-20	5.43431e-18	0.479505	0.0524187	6.89523	0.137591	0.00105643	0.00289002	0.00365395	0.00365395
AT3G51010.1	6.0794e-20	5.65807e-18	0.62327	0.0681698	6.06414	0.0958213	0.0022784	0.00186478	0.00568809	0.00568809
AT4G15610.1	6.16715e-20	5.72315e-18	-0.452411	0.0494906	7.40691	0.0585062	0.000672144	0.00352668	0.00305023	0.00352668
AT4G00520.2	7.68349e-20	7.10978e-18	0.919956	0.100899	5.81502	0.219824	0.00448776	0.0129649	0.00673742	0.0129649
AT3G51600.1	7.87129e-20	7.26263e-18	0.43627	0.0478632	8.35746	0.0566168	0.00022932	0.00369791	0.00253065	0.00369791
AT4G13580.1	7.96329e-20	7.32646e-18	-0.609845	0.0669154	6.14089	0.130403	0.00225209	0.00403366	0.00542391	0.00542391
AT3G44310.4	1.39223e-19	1.27723e-17	1.57878	0.174394	6.66595	0.542285	0.0324771	0.0196602	0.00403471	0.0196602
AT3G09440.4	1.53621e-19	1.40531e-17	1.50943	0.166933	5.60038	0.50148	0.0398162	-0.00140149	0.0079553	0.0079553
AT5G57655.2	1.64528e-19	1.50081e-17	-0.423953	0.0469252	8.435	0.101116	0.000507697	0.00326711	0.00251609	0.00326711
AT2G32300.1	1.67196e-19	1.52082e-17	-0.546648	0.0605175	6.42826	0.103421	0.00171864	0.000891048	0.00455971	0.00455971
AT1G21110.1	1.85922e-19	1.68638e-17	-0.835847	0.092653	6.04659	0.4463	0.00324299	0.0114734	0.00575138	0.0114734
AT5G10770.1	1.94836e-19	1.76225e-17	-0.435784	0.0483338	7.22819	0.123993	0.000774496	0.00071281	0.00323034	0.00323034
AT4G30170.1	1.99159e-19	1.79629e-17	-0.6478	0.0718681	7.88142	0.129674	0.000393491	0.00846083	0.00270726	0.00846083
AT3G05800.1	2.01487e-19	1.81219e-17	0.4536	0.0503303	7.11433	0.0467738	0.000980816	0.00235215	0.00336171	0.00336171
AT5G61290.1	2.05031e-19	1.83892e-17	1.43827	0.159621	4.37861	0.476782	0.0166742	-0.00689092	0.0270036	0.0270036
AT1G30970.2	2.4244e-19	2.16838e-17	-6.59688	0.733626	2.24203	10.7625	0.284656	0.574008	0.637985	0.637985
AT5G20720.1	2.47409e-19	2.20668e-17	0.366081	0.0407213	8.26641	0.0441716	0.000289994	0.000322907	0.00255268	0.00255268
AT1G18250.1	2.59582e-19	2.30884e-17	0.928853	0.103382	5.15391	0.171017	0.00709704	0.00125005	0.0112251	0.0112251
AT4G36810.1	3.03046e-19	2.68798e-17	0.429048	0.0478443	7.23415	0.0438773	0.000700288	-6.36001e-05	0.00322384	0.00322384
AT5G63590.1	3.07812e-19	2.72274e-17	-0.78137	0.0871493	5.52502	0.126463	0.00438673	0.00863327	0.00838871	0.00863327
AT1G64355.2	3.53658e-19	3.11967e-17	-3.61113	0.403453	4.18136	3.66564	0.242289	-0.164741	0.0367518	0.0367518
AT3G19860.1	3.76116e-19	3.30869e-17	5.46892	0.611479	4.50399	9.01284	0.461124	0.179858	0.0228291	0.179858
AT1G08230.2	4.68083e-19	4.10647e-17	5.07789	0.569297	2.4272	7.25294	0.033735	0.00563377	0.521864	0.521864
AT3G05520.1	5.05537e-19	4.42297e-17	-0.549027	0.061612	6.4669	0.0896043	0.00204481	0.00416642	0.00446269	0.00446269
AT4G02270.1	5.10659e-19	4.45564e-17	-1.3152	0.147611	5.60999	0.70197	0.00498912	0.0323633	0.00790021	0.0323633
AT3G04290.1	5.99331e-19	5.21515e-17	0.876546	0.0985752	6.69651	0.168699	0.00124946	0.0154084	0.00397804	0.0154084
AT1G15910.1	6.63941e-19	5.76175e-17	-0.550131	0.0619463	6.38482	0.0627329	0.00190315	-0.000200172	0.00467515	0.00467515
AT5G66050.1	7.32679e-19	6.34113e-17	-0.487542	0.0549664	6.86365	0.051678	0.00147838	0.00289728	0.003701	0.003701
AT1G76240.1	8.47015e-19	7.31097e-17	-0.699846	0.079046	5.7195	0.13448	0.00345106	0.00656272	0.00726027	0.00726027
AT1G66800.1	8.51056e-19	7.32615e-17	-1.15475	0.130434	4.98498	0.276696	0.0070492	0.0221161	0.0134494	0.0221161
AT3G28940.1	8.95823e-19	7.69091e-17	0.421822	0.0476776	7.66066	0.0471122	0.000446608	0.00345022	0.00284411	0.00345022
AT5G59080.2	9.14428e-19	7.80888e-17	-0.59872	0.0676894	6.36172	0.0782856	0.00311513	0.00258477	0.00473947	0.00473947
AT5G62790.1	9.14208e-19	7.80888e-17	0.379	0.0428484	7.81307	0.0490002	0.000401738	0.000860217	0.00274566	0.00274566
AT1G21120.1	1.04838e-18	8.92899e-17	-2.71443	0.307416	5.14011	4.52044	0.0276187	0.134389	0.0113805	0.134389
AT1G52870.2	1.08807e-18	9.24253e-17	-0.719259	0.0814962	7.06575	0.297339	0.00328113	0.00810453	0.00342197	0.00810453
AT5G02810.2	1.11248e-18	9.42498e-17	-1.39401	0.157994	7.34575	0.425017	0.00628621	0.036506	0.00310843	0.036506
AT1G80960.2	1.34591e-18	1.13427e-16	5.13283	0.583154	2.36216	6.92715	0.0221198	-0.00757899	0.560854	0.560854
AT3G58990.1	1.34458e-18	1.13427e-16	1.42789	0.162224	4.36302	0.442638	0.0175015	0.00166441	0.0276126	0.0276126
AT3G25770.1	1.40842e-18	1.18385e-16	-0.404662	0.0460014	7.45662	0.173699	0.000622182	0.00289543	0.00300546	0.00300546
AT4G00620.1	1.49428e-18	1.25274e-16	0.730963	0.0831576	5.61361	0.19972	0.00397512	0.00290565	0.00787947	0.00787947
AT5G40850.3	1.56062e-18	1.30494e-16	0.665867	0.075794	6.68079	0.0942943	0.00320684	0.00664126	0.00400692	0.00664126
AT1G12860.1	1.62384e-18	1.35428e-16	-0.579809	0.0660318	7.10952	0.139805	0.00175131	0.00572332	0.00336757	0.00572332
AT2G37750.1	1.65871e-18	1.37978e-16	-0.74917	0.0853427	6.26351	0.157434	0.0018234	0.0106624	0.00503318	0.0106624
AT3G60150.1	1.67419e-18	1.38906e-16	4.85297	0.552899	2.5461	6.20213	0.0683602	0.239281	0.455692	0.455692
AT1G60600.2	1.85076e-18	1.5316e-16	0.855609	0.0976051	6.11245	0.16184	0.010812	0.0021661	0.00551962	0.00551962
AT1G53560.1	2.51639e-18	2.07709e-16	-0.613743	0.0702919	6.06525	0.0961502	0.00278606	0.00052263	0.00568413	0.00568413
AT3G25020.1	2.59677e-18	2.13794e-16	4.55705	0.52213	2.77181	5.92211	0.119357	0.176621	0.347992	0.347992
AT3G62030.1	2.69371e-18	2.21208e-16	0.344913	0.0395377	9.1743	0.0504123	0.000111022	0.000716794	0.0025688	0.0025688
AT4G14960.2	2.98315e-18	2.44352e-16	0.359575	0.041273	9.73916	0.0286016	5.97083e-05	0.00200109	0.00286052	0.00286052
AT4G27150.1	3.08293e-18	2.51883e-16	4.36023	0.500695	5.05676	4.98838	0.0561737	0.37359	0.0124465	0.37359
AT1G34400.1	3.26127e-18	2.65777e-16	4.67468	0.537197	2.59021	6.82469	0.0618953	0.0874053	0.432815	0.432815
AT3G21750.1	3.56993e-18	2.90195e-16	0.813054	0.0935435	5.68846	0.137666	0.00357025	0.0114304	0.00744506	0.0114304
AT3G47860.1	3.7857e-18	3.06957e-16	0.391363	0.0450617	7.49235	0.0316663	0.00050631	0.00212452	0.00297464	0.00297464
AT4G39510.1	3.86642e-18	3.12713e-16	0.903411	0.104048	5.09626	0.162428	0.00664428	2.93759e-05	0.0119145	0.0119145
AT4G35160.1	3.98892e-18	3.2181e-16	-0.488104	0.056239	6.63353	0.0509394	0.00132481	0.00157893	0.00409718	0.00409718
AT4G12550.1	4.20491e-18	3.38384e-16	-1.22611	0.141369	6.64561	0.441874	0.00146175	0.0327987	0.00407362	0.0327987
AT5G12030.1	4.42062e-18	3.54855e-16	3.55992	0.410725	3.28288	2.62963	0.110407	0.163048	0.178785	0.178785
AT4G25790.1	5.07056e-18	4.06012e-16	-1.62743	0.188104	4.17023	0.826596	0.0231991	0.0212785	0.0374574	0.0374574
AT4G11320.2	5.46654e-18	4.36629e-16	-0.68838	0.0796442	8.42804	0.104497	0.000796317	0.0100777	0.00251724	0.0100777
AT3G45700.1	5.74376e-18	4.57634e-16	-1.36795	0.158373	5.01919	0.526892	0.0109706	0.032027	0.0129665	0.032027
AT3G44300.1	5.81162e-18	4.61894e-16	2.0993	0.243082	5.34727	0.923448	0.006593	0.094702	0.00951502	0.094702
AT4G23700.1	5.86302e-18	4.64829e-16	-0.773937	0.0896259	6.7144	0.124893	0.00194555	0.011825	0.00394582	0.011825
AT1G67860.1	6.20024e-18	4.90353e-16	1.3701	0.158782	4.36254	0.433104	0.0155884	-0.00333243	0.0276319	0.0276319
AT5G23220.1	6.81404e-18	5.37573e-16	-0.534292	0.0619973	6.49927	0.235963	0.0017964	0.00479274	0.00438523	0.00479274
AT1G43170.3	7.16849e-18	5.6415e-16	-6.32971	0.734972	2.4885	12.41	0.439107	0.32771	0.486923	0.486923
AT5G61770.1	7.37838e-18	5.79248e-16	5.16218	0.599635	2.32434	6.7688	0.0319625	-0.0160077	0.58443	0.58443
AT1G21130.2	8.14571e-18	6.36689e-16	-2.24585	0.26122	7.44478	1.45557	0.00779755	0.109178	0.00301592	0.109178
AT3G44620.1	8.14972e-18	6.36689e-16	0.542885	0.0631448	6.43614	0.0621568	0.0022958	0.00381497	0.0045395	0.0045395
AT3G21200.1	8.29901e-18	6.46779e-16	0.462007	0.0537507	6.80807	0.0499383	0.00116527	0.00263972	0.00378754	0.00378754
AT5G11450.1	8.66014e-18	6.73289e-16	0.456343	0.0531219	7.06286	0.0857325	0.00141196	0.00290149	0.00342564	0.00342564
AT5G49270.1	8.72396e-18	6.76213e-16	-1.27668	0.14863	4.9594	0.415798	0.00876242	0.0291076	0.0138174	0.0291076
AT5G60530.1	8.73987e-18	6.76213e-16	-0.593831	0.069135	6.02624	0.070883	0.00236734	0.00176399	0.00582635	0.00582635
AT3G09210.1	1.14367e-17	8.82741e-16	0.660555	0.0771814	6.85979	0.100421	0.00105372	0.00915823	0.00370684	0.00915823
AT3G20670.1	1.33282e-17	1.02627e-15	0.576758	0.0675296	6.09783	0.0654043	0.0022478	0.000126633	0.00556977	0.00556977
AT5G63180.1	1.37457e-17	1.05589e-15	0.450949	0.0528213	6.87256	0.042317	0.00109545	0.00225483	0.00368757	0.00368757
AT3G11550.1	1.42329e-17	1.0907e-15	-0.568052	0.0665695	6.16353	0.110149	0.00224749	0.00178394	0.00534935	0.00534935
AT3G23810.1	1.48484e-17	1.13516e-15	0.356321	0.0417809	8.0201	0.119611	0.000352762	0.00199121	0.00263977	0.00263977
AT1G56550.1	1.49914e-17	1.14337e-15	-0.686748	0.0805361	5.7385	0.0942779	0.0039698	0.00171251	0.00714916	0.00714916
AT1G79520.2	1.65647e-17	1.26037e-15	-1.11243	0.130633	5.10053	0.256092	0.0173947	0.00855822	0.0118595	0.0118595
AT3G63470.1	1.66297e-17	1.26232e-15	-0.726792	0.0853523	5.53805	0.222394	0.00417544	0.000315496	0.00831315	0.00831315
AT4G13770.1	1.96997e-17	1.49183e-15	1.84049	0.216642	5.31742	0.744601	0.00652448	0.0739334	0.00973434	0.0739334
AT3G10740.4	2.11489e-17	1.59406e-15	-0.418206	0.0492743	7.74261	0.0679919	0.00129291	0.00286931	0.00278893	0.00286931
AT3G61260.1	2.11401e-17	1.59406e-15	-0.33426	0.0393833	8.78826	0.0267126	0.00016106	0.000372058	0.00249787	0.00249787
AT1G29280.1	2.52691e-17	1.90015e-15	-0.48226	0.0569604	6.51775	0.0701825	0.00121946	0.00160985	0.00434252	0.00434252
AT1G29790.1	2.69119e-17	2.01896e-15	0.754471	0.0891889	6.05765	0.14319	0.0079252	0.000979347	0.00571137	0.00571137
AT1G04820.1	3.37825e-17	2.52849e-15	0.338684	0.0401632	9.46868	0.0327292	7.45531e-05	0.00234322	0.00269074	0.00269074
AT5G42650.1	3.57272e-17	2.66782e-15	0.402378	0.0477536	7.29531	0.037957	0.000750169	0.00012896	0.0031591	0.0031591
AT5G59180.1	3.87595e-17	2.88754e-15	-0.744369	0.0884407	5.48175	0.15454	0.00476505	-0.0025119	0.00864366	0.00864366
AT3G05910.1	4.62237e-17	3.43564e-15	0.383193	0.0456403	7.51316	0.0492014	0.000613729	0.00266496	0.0029572	0.0029572
AT1G16400.1	5.3408e-17	3.96046e-15	1.55217	0.185246	4.19143	0.504917	0.0226981	-0.0140349	0.0361296	0.0361296
AT2G47540.1	5.66348e-17	4.19007e-15	-1.34711	0.160906	4.74583	0.43692	0.0117681	0.0326161	0.0172754	0.0326161
AT3G16750.1	5.86792e-17	4.33133e-15	4.87003	0.581993	2.42226	6.19263	0.055896	0.0630125	0.524759	0.524759
AT2G01008.1	6.08141e-17	4.47862e-15	2.72403	0.325699	5.14974	2.27315	0.0149785	0.166872	0.0112714	0.166872
AT5G67590.1	6.94532e-17	5.10314e-15	0.386393	0.0462859	7.39387	0.0322059	0.000610297	0.00111998	0.00306236	0.00306236
AT1G72200.1	6.9681e-17	5.10819e-15	-0.696413	0.0834271	5.68787	0.127226	0.00366653	0.00826503	0.00744857	0.00826503
AT3G54960.1	7.7161e-17	5.64365e-15	-0.465616	0.0558593	6.68518	0.0483136	0.00135022	0.000728766	0.0039988	0.0039988
AT2G28671.1	8.90179e-17	6.49608e-15	-0.497347	0.0597874	7.47761	0.105291	0.00141283	0.00471493	0.00298721	0.00471493
AT3G14280.1	9.0834e-17	6.61358e-15	-0.878414	0.105627	5.06731	0.161912	0.0068242	0.0112826	0.0123022	0.0123022
AT1G20693.1	1.05264e-16	7.64685e-15	-0.327161	0.0394232	8.84987	0.0218457	0.000161582	0.00163608	0.00250274	0.00250274
AT2G15620.1	1.2717e-16	9.21742e-15	0.579254	0.0699904	8.45136	0.0869281	0.000210976	0.00818672	0.00251351	0.00818672
AT2G28110.1	1.39614e-16	1.00965e-14	-0.539933	0.0653271	6.19813	0.144427	0.0020782	0.00193752	0.00523774	0.00523774
AT3G10340.1	1.43699e-16	1.03686e-14	-0.435783	0.0527478	6.88361	0.0373692	0.00109862	-0.000173691	0.00367109	0.00367109
AT3G24020.1	1.61133e-16	1.16005e-14	-0.506012	0.0613501	6.36126	0.0875122	0.00171151	0.00170977	0.00474077	0.00474077
AT4G22490.1	1.61898e-16	1.16295e-14	-1.23701	0.149988	4.45605	0.342023	0.0142782	0.00570241	0.024287	0.024287
AT1G70880.1	1.72365e-16	1.23537e-14	-0.984183	0.119441	5.16718	0.326687	0.00633906	0.0181173	0.0110808	0.0181173
AT1G55920.1	1.74251e-16	1.24611e-14	0.715845	0.0868893	6.4425	0.108114	0.001668	0.0112744	0.00452335	0.0112744
AT5G60950.1	1.87444e-16	1.33748e-14	-1.05964	0.128756	4.71568	0.250243	0.0105745	0.0165746	0.0178449	0.0178449
AT1G45163.1	1.93146e-16	1.3751e-14	4.76731	0.579523	2.36617	7.09879	0.0173408	0.101749	0.558396	0.558396
AT1G77520.1	1.9482e-16	1.38396e-14	-1.82617	0.22202	3.99504	1.19138	0.0332272	0.0395699	0.0512749	0.0512749
AT1G64590.1	1.97871e-16	1.40253e-14	-0.819977	0.0997131	5.20511	0.138171	0.00635015	0.00166413	0.0106945	0.0106945
AT3G24010.1	2.05706e-16	1.45205e-14	-0.591049	0.071915	5.8993	0.115984	0.00252577	-0.000551967	0.00634012	0.00634012
AT5G67330.1	2.05763e-16	1.45205e-14	-0.520592	0.0633425	6.82394	0.0642043	0.00120231	0.00567587	0.0037623	0.00567587
AT5G23820.1	2.09785e-16	1.47719e-14	0.347844	0.0423356	7.92558	0.0338466	0.000388238	0.00100921	0.00268427	0.00268427
AT1G23360.3	2.14285e-16	1.50558e-14	5.09875	0.620754	2.25248	6.46845	0.0295579	-0.00726074	0.631018	0.631018
AT1G23900.2	2.17496e-16	1.5248e-14	1.38488	0.168641	6.23898	0.588363	0.0173655	0.0313884	0.0051091	0.0313884
AT3G05155.1	2.25324e-16	1.57624e-14	-3.16823	0.386004	3.6459	2.09246	0.157549	-0.0326987	0.0978773	0.0978773
AT4G26320.1	2.41792e-16	1.68776e-14	-1.22701	0.149648	4.98859	0.326016	0.0081889	0.0302016	0.0133979	0.0302016
AT1G52510.2	2.57781e-16	1.79547e-14	4.89605	0.597692	2.31454	6.75552	0.0217594	0.0368349	0.590645	0.590645
AT1G49010.1	2.61615e-16	1.81822e-14	0.748299	0.0913694	5.39841	0.118379	0.0051469	-0.00236327	0.00916459	0.00916459
AT4G21830.1	2.69361e-16	1.86801e-14	-1.42336	0.173871	5.40807	0.544164	0.0110236	0.0408011	0.00910151	0.0408011
AT4G09320.1	2.95755e-16	2.04664e-14	0.335931	0.0410922	8.11083	0.0244867	0.000291764	0.000596948	0.00260292	0.00260292
AT4G17800.1	3.17993e-16	2.19579e-14	-0.570081	0.069809	6.0259	0.0854565	0.00252657	0.00479359	0.00582765	0.00582765
AT2G25980.1	3.19481e-16	2.20133e-14	-1.06386	0.130283	5.43865	0.247304	0.0121926	0.0169052	0.00890688	0.0169052
AT3G49680.1	3.24665e-16	2.23226e-14	0.436798	0.0535043	7.1302	0.0543952	0.00117803	0.00372948	0.00334259	0.00372948
AT1G64170.1	3.27187e-16	2.2448e-14	1.07718	0.131961	4.97031	0.282505	0.00722136	0.0226307	0.0136597	0.0226307
AT4G35350.1	3.32828e-16	2.27863e-14	-0.426278	0.0522349	6.90513	0.0361608	0.00103788	0.000859129	0.00363951	0.00363951
AT3G13120.1	3.34366e-16	2.28429e-14	0.408031	0.0500023	7.65667	0.0411486	0.00143918	0.00274442	0.00284694	0.00284694
AT1G60930.1	3.40147e-16	2.31885e-14	1.9866	0.24351	3.88481	1.06832	0.0386921	0.0330906	0.0629604	0.0629604
AT1G65845.1	3.48572e-16	2.37125e-14	-0.615321	0.0754513	6.03241	0.0830506	0.0024791	0.00728014	0.00580346	0.00728014
AT2G44110.2	3.8236e-16	2.5956e-14	-1.06082	0.130257	5.09937	0.354848	0.00775041	0.0213358	0.0118744	0.0213358
AT4G01610.1	4.57983e-16	3.1024e-14	-0.332535	0.0409418	8.17105	0.0767946	0.000291969	0.00133601	0.00258156	0.00258156
AT3G09220.1	4.68463e-16	3.16671e-14	-0.44929	0.0553353	6.75424	0.0400362	0.0013727	0.0005207	0.00387644	0.00387644
AT1G52690.2	4.74266e-16	3.1992e-14	-0.551642	0.0679537	6.41394	0.0873179	0.00331906	0.00224392	0.00459701	0.00459701
AT5G58350.1	4.7537e-16	3.19993e-14	-0.465947	0.0573994	6.57677	0.0645312	0.00143516	0.002538	0.00421288	0.00421288
AT3G44540.1	4.90698e-16	3.2962e-14	-1.00796	0.124228	5.44381	0.33242	0.00617112	0.0202847	0.00887473	0.0202847
AT4G05390.1	4.99995e-16	3.35163e-14	0.566287	0.0698129	6.05297	0.0646604	0.00262693	0.00129054	0.00572823	0.00572823
AT3G52380.1	5.06111e-16	3.38556e-14	0.353881	0.043635	7.74852	0.0844934	0.000478864	0.00130765	0.00278516	0.00278516
AT3G18560.1	5.14523e-16	3.43468e-14	-0.638142	0.078705	5.73909	0.0807683	0.00347331	0.000609323	0.0071458	0.0071458
AT3G18535.1	5.38736e-16	3.58886e-14	-1.21724	0.150232	6.33855	0.334035	0.00434016	0.0343506	0.00480614	0.0343506
AT1G23310.1	5.81974e-16	3.86886e-14	-0.374848	0.0463174	10.4576	0.0299081	2.98235e-05	0.00201523	0.00364784	0.00364784
AT5G60340.1	7.04118e-16	4.67118e-14	0.494447	0.0612713	6.40124	0.0728123	0.00180503	0.00100203	0.00463069	0.00463069
AT5G38940.1	7.1036e-16	4.70288e-14	-1.89624	0.235011	3.8766	0.704191	0.0307459	-0.0148031	0.0639344	0.0639344
AT3G24929.3	7.12693e-16	4.70861e-14	4.98257	0.617548	2.30463	6.68317	0.0567936	-0.0230103	0.596975	0.596975
AT4G16000.1	7.24889e-16	4.77936e-14	-0.978611	0.121322	4.84763	0.233839	0.0072815	0.017951	0.0155226	0.017951
AT3G09520.1	7.55406e-16	4.97036e-14	-1.57333	0.195173	4.08821	0.601772	0.0220382	0.03874	0.0432635	0.0432635
AT1G68250.1	7.68272e-16	5.04467e-14	2.69786	0.334758	5.20586	1.54479	0.00972132	0.182387	0.0106872	0.182387
AT1G23130.1	7.73511e-16	5.0687e-14	0.373959	0.0464066	7.3444	0.0492308	0.000582071	0.00135299	0.00310976	0.00310976
AT3G21770.1	8.25258e-16	5.39678e-14	0.477678	0.0593359	6.45331	0.150542	0.00153934	0.00190513	0.00449623	0.00449623
AT3G20935.1	8.39871e-16	5.47869e-14	-1.62829	0.202316	4.03443	0.571753	0.0224766	0.00352016	0.0476921	0.0476921
AT5G61410.1	8.41195e-16	5.47869e-14	0.325201	0.0404074	8.81525	0.0697105	0.000299299	0.00152278	0.00249971	0.00249971
AT1G12220.1	9.26948e-16	6.02497e-14	5.20125	0.647231	2.49	7.57392	0.232036	-0.153351	0.486092	0.486092
AT3G01690.1	9.9532e-16	6.45631e-14	0.327066	0.0407435	8.23201	0.045163	0.000283367	0.0012021	0.0025624	0.0025624
AT2G41650.1	1.01318e-15	6.5478e-14	0.538463	0.0670961	6.75078	0.185649	0.00127457	0.00644295	0.00388233	0.00644295
AT5G67370.1	1.0135e-15	6.5478e-14	-1.31364	0.163689	7.16369	0.367871	0.000820845	0.045112	0.0033031	0.045112
AT5G05250.1	1.04333e-15	6.72698e-14	-0.925625	0.115391	6.79641	0.232584	0.00125494	0.0215709	0.00380635	0.0215709
AT1G24020.2	1.04933e-15	6.75208e-14	1.88775	0.235352	4.39376	0.734898	0.0685221	-0.0412697	0.0264331	0.0264331
AT3G62530.1	1.06126e-15	6.81518e-14	0.340475	0.0424556	7.87321	0.0591132	0.00037827	0.00182995	0.00271169	0.00271169
AT1G71380.1	1.17338e-15	7.52017e-14	-1.78663	0.223127	3.92275	0.657371	0.0266971	0.0227329	0.0586501	0.0586501
AT5G04960.1	1.20745e-15	7.72309e-14	-1.41987	0.177402	5.88047	0.645966	0.0034552	0.050496	0.00642445	0.050496
AT4G26530.1	1.25121e-15	7.98711e-14	-0.344046	0.0430094	8.99511	0.0482218	0.000647283	0.00154693	0.00252382	0.00252382
AT5G09480.1	1.38579e-15	8.82862e-14	-0.444715	0.0556818	6.71069	0.0600735	0.00136264	0.0017793	0.00395244	0.00395244
AT3G21870.1	1.65431e-15	1.05184e-13	-1.12249	0.140931	4.99591	0.266702	0.00880369	0.0252446	0.0132941	0.0252446
AT5G64250.2	1.7181e-15	1.09025e-13	0.54949	0.0690299	6.96856	0.0638778	0.00142453	0.00674427	0.00355005	0.00674427
AT1G53680.1	1.76481e-15	1.11768e-13	-2.14865	0.270038	3.76802	0.993419	0.046725	0.0585868	0.0782815	0.0782815
AT1G09530.5	1.86296e-15	1.17751e-13	-0.955653	0.120206	6.14356	0.202204	0.0125465	0.012224	0.00541507	0.012224
AT5G60460.1	1.91907e-15	1.21059e-13	2.5942	0.326459	4.00869	2.49484	0.113023	0.0696778	0.0499997	0.0696778
AT5G44920.1	1.92426e-15	1.21149e-13	-0.754267	0.0949225	5.36484	0.229432	0.00605493	0.000342698	0.00939127	0.00939127
AT1G15180.1	1.93927e-15	1.21855e-13	0.897593	0.112973	6.6543	0.210443	0.00153295	0.0203465	0.00405686	0.0203465
AT3G18500.1	1.94868e-15	1.22207e-13	4.99704	0.628989	2.21564	6.30206	0.0224156	0.00303838	0.655801	0.655801
AT2G31790.1	2.00082e-15	1.25232e-13	0.556478	0.0700739	6.05943	0.0907276	0.00271278	0.00464712	0.00570498	0.00570498
AT1G72030.1	2.12994e-15	1.33055e-13	-0.685866	0.0864515	5.65585	0.156703	0.00388315	0.00892918	0.00763593	0.00892918
AT1G31600.1	2.30545e-15	1.43739e-13	5.30484	0.66949	3.12248	8.72227	0.457992	0.31038	0.223699	0.31038
AT5G39190.1	2.7153e-15	1.68964e-13	-0.786673	0.0995368	5.3555	0.130261	0.00752779	0.00341837	0.00945661	0.00945661
AT1G68945.1	3.1667e-15	1.96672e-13	0.934437	0.118521	5.37792	0.315766	0.00577475	0.0183062	0.00930154	0.0183062
AT4G28940.1	3.22432e-15	1.99864e-13	-0.801621	0.101704	5.80514	0.159346	0.00628969	0.0114424	0.00678765	0.0114424
AT5G44580.1	3.44658e-15	2.13229e-13	-0.422226	0.0536257	6.80903	0.0383378	0.00114381	0.00254633	0.003786	0.003786
AT5G09650.1	3.6228e-15	2.23701e-13	0.360259	0.0457917	7.44614	0.0510336	0.000579942	0.00191092	0.00301471	0.00301471
AT1G52510.1	3.88099e-15	2.39184e-13	0.331391	0.0421686	7.90925	0.0283962	0.000355723	-1.23107e-05	0.00269261	0.00269261
AT3G61220.1	3.91018e-15	2.40521e-13	0.918461	0.116886	5.51052	0.173007	0.0149477	-0.00453136	0.00847334	0.00847334
AT3G21560.1	4.15791e-15	2.5527e-13	0.612419	0.0780144	5.78601	0.0915787	0.00354637	0.00488536	0.00688721	0.00688721
AT1G51090.1	4.28732e-15	2.62713e-13	-0.775219	0.0988014	5.76449	0.268631	0.00365096	0.0130834	0.00700321	0.0130834
AT1G52100.4	4.58175e-15	2.8022e-13	1.78327	0.227519	5.32965	0.677273	0.0420014	0.0467381	0.00964298	0.0467381
AT2G04170.2	5.0404e-15	3.07685e-13	-1.16337	0.148656	5.29544	0.296975	0.0279791	0.0058825	0.00990422	0.00990422
AT1G75830.1	5.8392e-15	3.5577e-13	3.66052	0.468854	4.86027	2.93416	0.0283547	0.348487	0.0153203	0.348487
AT1G58150.1	6.0226e-15	3.66249e-13	4.81186	0.61663	2.23776	6.38452	0.0109769	0.0119733	0.64085	0.64085
AT1G52060.1	6.76045e-15	4.10343e-13	-0.712836	0.0915197	5.36895	0.213576	0.00499569	0.00312429	0.00936291	0.00936291
AT2G37660.1	6.88923e-15	4.1737e-13	0.308046	0.0395616	8.60738	0.0473881	0.000185669	0.00169589	0.00249739	0.00249739
AT1G48840.1	7.32807e-15	4.43121e-13	-0.492975	0.0633751	6.28361	0.0839167	0.00191371	0.00204863	0.00497155	0.00497155
AT2G01890.1	7.47916e-15	4.51407e-13	-0.536549	0.0689997	6.64114	0.0730395	0.00164481	0.00651683	0.00408228	0.00651683
AT1G75780.1	8.08678e-15	4.87164e-13	-0.396795	0.0510925	7.00116	0.10137	0.00096906	0.00158561	0.00350598	0.00350598
AT3G22570.2	8.92449e-15	5.36623e-13	-1.34798	0.173849	4.3158	0.692876	0.0222071	0.00409162	0.0296047	0.0296047
AT3G53190.1	9.27603e-15	5.56718e-13	0.625571	0.0807313	5.64869	0.0781091	0.00349552	0.000774212	0.00767742	0.00767742
AT5G01040.1	9.6339e-15	5.77117e-13	-0.553546	0.0714806	5.95172	0.0850556	0.0026418	0.00215282	0.00611731	0.00611731
AT2G22510.1	9.96152e-15	5.95632e-13	-0.523312	0.0676136	6.60431	0.0853661	0.00139421	0.00644282	0.00415569	0.00644282
AT3G63030.1	1.02961e-14	6.14491e-13	-0.763287	0.0986727	5.19155	0.140295	0.00548155	0.0112092	0.0108283	0.0112092
AT3G50550.1	1.07044e-14	6.37676e-13	0.83699	0.10827	5.0885	0.243311	0.00757771	0.0125178	0.0120158	0.0125178
AT4G13540.1	1.19363e-14	7.09747e-13	0.996397	0.129122	4.71012	0.254496	0.0106285	0.00464333	0.0179529	0.0179529
AT3G26210.1	1.21149e-14	7.19037e-13	-0.808461	0.104793	5.0534	0.133108	0.00633297	0.00469564	0.0124926	0.0124926
AT1G35320.3	1.23866e-14	7.33803e-13	2.78959	0.36172	3.50767	2.14693	0.0995627	0.0890643	0.124737	0.124737
AT1G74310.1	1.25743e-14	7.43552e-13	1.04601	0.135668	4.7633	0.24951	0.0145958	0.00738166	0.0169571	0.0169571
AT3G53900.2	1.28116e-14	7.56188e-13	0.475627	0.0617081	6.38088	0.0485521	0.00184182	0.0015959	0.00468599	0.00468599
AT2G05510.1	1.28566e-14	7.57454e-13	-0.962612	0.124897	7.96833	0.341251	0.000361254	0.0263804	0.00266336	0.0263804
AT5G63310.1	1.31981e-14	7.76149e-13	0.32422	0.0420852	7.9899	0.0403652	0.000382979	0.00227375	0.00265331	0.00265331
AT1G80940.4	1.36821e-14	8.02093e-13	5.02981	0.653282	2.16548	6.12918	0.0411084	-0.00373797	0.69051	0.69051
AT3G26900.3	1.36892e-14	8.02093e-13	1.70969	0.222059	5.70429	0.673601	0.0771809	-0.0484434	0.0073512	0.0073512
AT3G47675.1	1.38443e-14	8.09702e-13	4.7567	0.617931	2.23102	6.35513	0.00919695	0.00639774	0.645384	0.645384
AT1G64860.1	1.40076e-14	8.17762e-13	0.400487	0.0520364	6.99081	0.0504306	0.00112207	-0.000528031	0.00351984	0.00351984
AT2G32880.2	1.45821e-14	8.49757e-13	-1.05941	0.137744	5.05539	0.263328	0.0186283	0.0138976	0.0124653	0.0138976
AT3G23940.1	1.46394e-14	8.51552e-13	0.401107	0.0521552	6.90975	0.0630951	0.00103032	0.00034943	0.00363282	0.00363282
AT1G17860.1	1.50887e-14	8.75325e-13	-0.362288	0.0471313	7.34288	0.0291514	0.000696785	0.000560993	0.00311126	0.00311126
AT1G79500.3	1.51026e-14	8.75325e-13	-0.659592	0.08581	5.95226	0.121113	0.00650778	-0.00124382	0.00611511	0.00611511
AT1G14270.1	1.52292e-14	8.81071e-13	0.512472	0.0666796	6.35422	0.0726116	0.00286118	0.00101404	0.00476082	0.00476082
AT1G14430.1	1.72426e-14	9.95763e-13	1.13836	0.148423	4.43583	0.271882	0.0128146	0.0184605	0.0249501	0.0249501
AT5G15290.1	1.72989e-14	9.9722e-13	-0.647239	0.0843939	5.62337	0.219811	0.00438626	-0.00330583	0.00782345	0.00782345
AT1G67700.2	1.79775e-14	1.03448e-12	-0.401487	0.0523839	7.90959	0.0780395	0.0010061	0.00369803	0.00269243	0.00369803
AT1G15885.1	1.87055e-14	1.07253e-12	4.85706	0.634145	2.18278	6.14487	0.0109674	0.00896675	0.678415	0.678415
AT2G34640.1	1.86749e-14	1.07253e-12	0.448422	0.058545	6.5374	0.0680601	0.00157751	0.0021115	0.00429824	0.00429824
AT1G63390.1	1.96408e-14	1.12415e-12	-3.51296	0.459033	3.29395	3.21388	0.185369	0.0397617	0.17585	0.17585
AT3G21580.1	1.97478e-14	1.12826e-12	0.618679	0.0808491	5.68874	0.0780272	0.00376212	-0.000383147	0.00744346	0.00744346
AT1G43560.1	2.01958e-14	1.15181e-12	0.406313	0.0531172	6.86781	0.0682585	0.00114204	0.00160585	0.00369471	0.00369471
AT3G18420.1	2.39529e-14	1.36366e-12	0.647139	0.084844	5.51719	0.0854211	0.00390594	0.00334154	0.00843434	0.00843434
AT5G02490.1	2.75763e-14	1.56717e-12	0.796787	0.104713	5.11795	0.132083	0.00715455	0.00262533	0.0116424	0.0116424
AT1G80770.1	2.83727e-14	1.60957e-12	0.734301	0.0965482	5.78828	0.112503	0.00910458	0.00175593	0.00687523	0.00687523
AT1G48300.1	2.94929e-14	1.67017e-12	-0.298555	0.0392808	8.89371	0.0388727	0.000137429	0.000670986	0.00250768	0.00250768
AT5G60660.1	3.01396e-14	1.70379e-12	-0.877584	0.115506	6.59547	0.377549	0.00177455	0.0210969	0.00417383	0.0210969
AT1G74530.3	3.04919e-14	1.72067e-12	0.643217	0.084676	5.63134	0.0993229	0.00449269	0.00779879	0.00777759	0.00779879
AT1G69480.1	3.06406e-14	1.72604e-12	-1.20085	0.158098	4.36991	0.301859	0.0155078	0.0194447	0.0273409	0.0273409
AT1G51500.1	3.14005e-14	1.76574e-12	0.327525	0.0431385	8.11287	0.0247354	0.000325022	0.00286514	0.00260216	0.00286514
AT4G15630.1	3.23934e-14	1.81839e-12	0.469494	0.0618702	6.33907	0.0442213	0.00175751	0.00065869	0.00480463	0.00480463
AT5G39080.1	3.30838e-14	1.8539e-12	0.471488	0.0621553	6.34315	0.0783107	0.00183004	0.00348632	0.00479274	0.00479274
AT1G52410.2	3.3515e-14	1.8748e-12	1.5087	0.198932	5.05366	0.53455	0.0553522	-0.045344	0.0124891	0.0124891
AT1G19000.1	3.4593e-14	1.93173e-12	0.529224	0.0698198	7.37486	0.0794852	0.00217837	0.00617843	0.0030803	0.00617843
AT1G49650.1	3.5763e-14	1.9936e-12	0.5167	0.0682063	6.06458	0.0537165	0.00228852	0.000886341	0.00568652	0.00568652
AT1G12240.1	3.69931e-14	2.0586e-12	0.363549	0.0480177	7.72207	0.0961861	0.000456555	0.00349607	0.00280226	0.00349607
AT1G63120.1	3.94297e-14	2.19039e-12	-0.48185	0.0637126	6.24653	0.0511721	0.00187316	0.00168052	0.00508563	0.00508563
AT1G13440.1	4.01532e-14	2.22673e-12	0.313429	0.0414561	9.32208	0.019769	0.000323909	0.00103488	0.00262228	0.00262228
AT3G55130.1	4.04362e-14	2.23856e-12	0.577167	0.0763491	5.77538	0.138306	0.00304892	0.00475806	0.00694396	0.00694396
AT1G61870.1	4.1736e-14	2.30655e-12	0.569899	0.0754287	5.8017	0.0764447	0.00294812	0.0025158	0.00680528	0.00680528
AT1G12250.1	4.316e-14	2.38114e-12	-0.461606	0.0611309	6.65649	0.13829	0.00235359	-0.000821412	0.00405268	0.00405268
AT1G06645.1	4.76928e-14	2.62221e-12	-0.668432	0.0886739	5.53236	0.225806	0.00513344	0.000257403	0.00834611	0.00834611
AT1G34630.2	4.7628e-14	2.62221e-12	-1.43409	0.190241	4.96543	0.609578	0.0373415	0.0247012	0.0137301	0.0247012
AT1G67750.1	4.99765e-14	2.74307e-12	0.593568	0.0788064	5.74976	0.135561	0.00356137	0.00358619	0.00708511	0.00708511
AT1G07280.1	5.04232e-14	2.76286e-12	0.745646	0.0990126	6.23602	0.142306	0.0116877	0.00415068	0.00511834	0.00511834
AT1G65720.1	5.27004e-14	2.88272e-12	-0.610227	0.0810927	7.87177	0.0797061	0.000412275	0.0108609	0.00271247	0.0108609
AT4G32060.1	5.54869e-14	3.02998e-12	-0.302163	0.0401903	8.39432	0.0205358	0.000245773	0.000457896	0.00252325	0.00252325
AT3G51820.1	5.62369e-14	3.06572e-12	0.320567	0.0426481	7.88389	0.0821025	0.000412108	0.000958566	0.00270593	0.00270593
AT2G45750.1	5.86686e-14	3.19287e-12	-0.991426	0.131996	5.55981	0.243325	0.00421648	0.0256515	0.00818774	0.0256515
AT4G38420.1	6.0387e-14	3.28082e-12	0.583022	0.0776613	5.99814	0.168801	0.00393204	0.00640731	0.00593289	0.00640731
AT5G12860.2	6.36754e-14	3.45364e-12	0.408571	0.054474	8.33517	0.0624452	0.000879052	0.00420796	0.00253554	0.00420796
AT3G22620.1	6.49041e-14	3.51434e-12	-0.385617	0.0514307	6.92853	0.0314212	0.00092859	0.00298317	0.0036059	0.0036059
AT3G23430.1	7.4296e-14	4.01611e-12	-0.365059	0.0488043	7.1766	0.0271237	0.000794996	0.000824406	0.0032882	0.0032882
AT1G57820.3	7.47167e-14	4.02999e-12	0.767535	0.102621	5.75876	0.128634	0.00945112	0.00860219	0.00703482	0.00860219
AT5G41700.1	7.48039e-14	4.02999e-12	-0.295963	0.0395718	8.68267	0.0186676	0.000189357	0.000312974	0.00249509	0.00249509
AT4G24510.1	7.84609e-14	4.21994e-12	0.350839	0.0469483	7.3664	0.0673601	0.000690133	-1.55054e-05	0.0030884	0.0030884
AT1G62980.1	8.05754e-14	4.32641e-12	-1.14297	0.153021	5.43917	0.411984	0.00573835	0.0344024	0.00890359	0.0344024
AT2G35000.1	8.18836e-14	4.38932e-12	-0.823003	0.110215	4.98897	0.145379	0.00743146	0.0101515	0.0133925	0.0133925
AT1G49660.1	8.51994e-14	4.55944e-12	-0.417309	0.0559243	6.69283	0.0456245	0.00137672	0.00219715	0.00398476	0.00398476
AT1G30490.1	8.66207e-14	4.62779e-12	0.493803	0.0661948	6.15037	0.0484093	0.00211905	0.000236574	0.00539252	0.00539252
AT4G22666.1	8.67734e-14	4.62825e-12	-1.36772	0.18335	5.69649	0.471072	0.00347739	0.0541522	0.00739756	0.0541522
AT4G15550.1	8.97781e-14	4.78057e-12	0.658942	0.0883878	6.10652	0.0940315	0.00233606	0.0110566	0.00553986	0.0110566
AT4G37410.1	9.06939e-14	4.82134e-12	-0.38154	0.0511874	8.25892	0.152344	0.00027714	0.00421454	0.00255473	0.00421454
AT3G44890.1	9.41272e-14	4.99559e-12	0.310213	0.0416455	7.97229	0.045919	0.000311685	0.000722654	0.00266149	0.00266149
AT1G17650.1	9.45892e-14	5.01182e-12	0.436159	0.0585587	6.51077	0.0433161	0.00151995	0.00187168	0.00435854	0.00435854
AT5G48070.1	9.55702e-14	5.05546e-12	1.07447	0.144285	4.51121	0.249112	0.0130659	0.022551	0.0226222	0.0226222
AT5G57540.1	9.71586e-14	5.1226e-12	-1.15826	0.155582	4.57335	0.4899	0.012843	0.0286527	0.0209669	0.0286527
AT5G60120.1	9.70821e-14	5.1226e-12	0.343287	0.0461109	7.64999	0.0308642	0.000793253	0.00192562	0.00285169	0.00285169
AT5G57625.1	1.03782e-13	5.46282e-12	-0.8883	0.119459	6.0868	0.41466	0.00253099	0.0219328	0.00560806	0.0219328
AT5G67260.1	1.09963e-13	5.77872e-12	0.545722	0.0734648	6.20804	0.0902354	0.00186659	0.00738556	0.00520625	0.00738556
AT4G22460.1	1.16576e-13	6.11626e-12	-1.94339	0.26189	4.07345	0.793605	0.0731494	0.0222074	0.0444275	0.0444275
AT1G32400.2	1.2307e-13	6.44641e-12	4.94828	0.667475	2.31473	6.73157	0.17323	-0.138448	0.590523	0.590523
AT1G54000.1	1.32505e-13	6.9293e-12	-0.375442	0.0507105	7.0154	0.0722924	0.000921289	0.00293308	0.00348709	0.00348709
AT1G22400.1	1.60508e-13	8.38011e-12	0.967041	0.131068	5.02131	0.201649	0.00751248	0.021937	0.012937	0.021937
AT1G66940.1	1.69822e-13	8.85197e-12	0.597232	0.0810287	5.79518	0.100712	0.0044163	-1.03739e-05	0.00683909	0.00683909
AT5G56900.2	1.87877e-13	9.77724e-12	-0.520911	0.0708034	6.43214	0.062257	0.0035426	0.00505131	0.00454973	0.00505131
AT4G30290.1	1.91166e-13	9.93229e-12	-0.365658	0.0497167	7.10608	0.0851714	0.000865528	0.000674532	0.00337176	0.00337176
AT4G04990.1	2.01826e-13	1.04692e-11	-2.29594	0.312476	3.59799	1.02787	0.060768	-0.0521479	0.106617	0.106617
AT3G12800.1	2.08446e-13	1.07952e-11	0.366114	0.0498571	7.09672	0.035909	0.000877999	0.00227851	0.00338325	0.00338325
AT1G02780.1	2.11009e-13	1.09103e-11	0.314691	0.0428639	8.83884	0.021417	0.00013877	0.00301091	0.00250169	0.00301091
AT1G24100.1	2.15728e-13	1.11364e-11	0.489835	0.0667471	6.13422	0.0494038	0.00219129	0.000841691	0.00544615	0.00544615
AT2G40300.1	2.22609e-13	1.14731e-11	1.05243	0.143491	5.85415	0.242439	0.00306851	0.0322283	0.00654639	0.0322283
AT2G24945.1	2.23259e-13	1.14882e-11	-0.794758	0.108365	5.01446	0.135812	0.00709808	0.00766162	0.0130328	0.0130328
AT3G02230.1	2.40559e-13	1.23586e-11	-0.311664	0.0425533	7.85709	0.0235397	0.000383673	0.000432228	0.00272053	0.00272053
AT1G02850.1	2.53418e-13	1.29984e-11	1.5269	0.208676	4.9601	0.532023	0.0419878	0.0326622	0.0138072	0.0326622
AT3G11280.2	2.65632e-13	1.36032e-11	-0.719539	0.0984219	5.75926	0.130332	0.00957399	0.00401543	0.00703206	0.00703206
AT1G30590.3	2.70353e-13	1.38228e-11	5.38283	0.736527	3.42577	9.29763	0.459187	0.470766	0.143007	0.470766
AT1G10550.1	2.71955e-13	1.38827e-11	-0.740714	0.101362	5.39371	0.29801	0.0061413	0.0114717	0.00919568	0.0114717
AT1G18330.1	2.85618e-13	1.4557e-11	-0.442347	0.0605872	7.00927	0.0599926	0.00100398	0.00528883	0.00349519	0.00528883
AT3G44970.1	3.28458e-13	1.67139e-11	1.08599	0.14913	5.53415	0.296056	0.0082868	0.0298385	0.00833574	0.0298385
AT1G63470.1	3.45129e-13	1.75344e-11	0.532569	0.0732003	5.88794	0.0573795	0.0027949	0.00108814	0.00639072	0.00639072
AT3G57480.2	3.56707e-13	1.8094e-11	-0.816044	0.112232	4.99974	0.129478	0.00835335	-0.0049943	0.0132398	0.0132398
AT1G60730.1	3.61372e-13	1.83017e-11	2.26682	0.311835	5.30116	1.10842	0.00919977	0.157499	0.00985925	0.157499
AT1G58370.1	3.67602e-13	1.85879e-11	-0.635845	0.0874977	5.57629	0.111265	0.00503108	0.00239453	0.00809324	0.00809324
AT5G15180.1	3.83711e-13	1.9372e-11	-1.00778	0.13879	6.10605	0.244682	0.00218909	0.0308325	0.00554147	0.0308325
AT2G38800.1	3.90378e-13	1.96776e-11	-0.323593	0.044579	7.60531	0.024069	0.000522349	0.000348257	0.00288443	0.00288443
AT1G63800.1	4.09348e-13	2.06015e-11	-0.38909	0.0536496	6.81513	0.0500968	0.00115793	0.00187186	0.00377626	0.00377626
AT4G19680.2	4.161e-13	2.09086e-11	-1.40801	0.194203	4.39527	0.716429	0.0166642	0.0479895	0.0263771	0.0479895
AT2G36830.1	4.21873e-13	2.11655e-11	-0.286707	0.0395548	9.21839	0.0215839	9.8963e-05	0.000263166	0.00258317	0.00258317
AT3G16770.1	4.33189e-13	2.16993e-11	-0.306276	0.0422755	7.94778	0.136174	0.000390549	0.000853944	0.00267325	0.00267325
AT2G48080.1	4.39279e-13	2.19701e-11	-1.01159	0.139667	4.53185	0.259088	0.0113919	0.0193777	0.0220486	0.0220486
AT1G04250.1	4.40354e-13	2.19896e-11	-0.342263	0.0472573	7.28295	0.047991	0.000656561	0.00108403	0.00317187	0.00317187
AT1G11430.1	4.60256e-13	2.29478e-11	0.36087	0.0498677	7.10284	0.0349944	0.000887334	0.0010523	0.00337573	0.00337573
AT1G63940.1	4.61063e-13	2.29523e-11	0.369304	0.0510349	7.78532	0.0320921	0.00170272	0.000669121	0.00276225	0.00276225
AT1G10470.3	4.81379e-13	2.39266e-11	-0.473276	0.0654559	6.3677	0.060058	0.00262218	0.00332757	0.00472262	0.00472262
AT3G46230.1	4.89856e-13	2.43104e-11	2.32892	0.322204	3.53734	1.16526	0.0594207	0.0919588	0.118549	0.118549
AT3G50560.1	4.93977e-13	2.4477e-11	1.24959	0.172907	4.27965	0.549778	0.0199571	0.0090386	0.0312947	0.0312947
AT3G61440.3	5.18217e-13	2.56385e-11	4.55973	0.631503	2.69158	6.25955	0.231462	0.452189	0.383636	0.452189
AT3G14210.2	5.20796e-13	2.57265e-11	0.540045	0.0748009	6.94655	0.561725	0.00504555	0.00454619	0.00358051	0.00454619
AT2G37130.1	5.31991e-13	2.62392e-11	0.284576	0.039432	8.85725	0.149502	0.000162024	0.00127307	0.00250349	0.00250349
AT2G01540.1	5.36376e-13	2.64149e-11	-0.656972	0.091047	6.00294	0.0955736	0.00270764	0.011503	0.00591442	0.011503
AT5G17700.1	5.44146e-13	2.67565e-11	0.651423	0.0903025	5.73499	0.0970751	0.00516796	0.00881124	0.00716939	0.00881124
AT5G08280.1	5.67674e-13	2.78707e-11	0.285066	0.0395483	8.67751	0.0367055	0.000186132	0.000150552	0.00249513	0.00249513
AT3G22370.1	5.90641e-13	2.89541e-11	0.53257	0.0739411	6.62242	0.0785903	0.00135436	0.00801814	0.00411917	0.00801814
AT4G04330.1	6.03817e-13	2.95548e-11	-0.306509	0.0425729	7.83302	0.044447	0.000372971	0.000860672	0.00273409	0.00273409
AT5G02840.3	6.10618e-13	2.98422e-11	-0.842377	0.117028	5.5291	0.290114	0.015113	0.00674545	0.00836501	0.00836501
AT3G08940.2	6.27371e-13	3.06144e-11	0.365251	0.0507688	10.8707	0.0311044	1.94873e-05	0.00226939	0.00439903	0.00439903
AT5G09870.1	6.30356e-13	3.07134e-11	0.335499	0.0466375	7.36899	0.0475067	0.000642757	3.217e-05	0.00308591	0.00308591
AT4G18220.1	6.54087e-13	3.18213e-11	0.699065	0.0972449	5.19327	0.11663	0.00540011	0.00853559	0.0108112	0.0108112
AT5G49660.1	6.66497e-13	3.2376e-11	-0.409171	0.056939	6.56895	0.0538405	0.00132832	0.000192906	0.00422947	0.00422947
AT1G13530.1	6.83783e-13	3.31656e-11	-1.80781	0.251691	3.80545	0.671763	0.0355751	0.0266826	0.0730222	0.0730222
AT3G13240.1	6.92416e-13	3.35336e-11	4.74878	0.661305	2.10234	5.81076	0.0139768	0.00751506	0.735721	0.735721
AT1G30530.1	7.24336e-13	3.50266e-11	0.763457	0.106409	5.58571	0.143936	0.00400333	0.0154072	0.00803928	0.0154072
AT4G22810.1	7.422e-13	3.58365e-11	-0.768213	0.107121	5.06975	0.123941	0.00740255	0.00402705	0.0122688	0.0122688
AT1G62640.1	7.84015e-13	3.77421e-11	0.892609	0.124598	6.47047	0.227789	0.0192216	0.00739202	0.00445398	0.00739202
AT5G23030.1	7.82959e-13	3.77421e-11	-1.76895	0.246919	3.79618	0.780696	0.0302254	0.0314023	0.074293	0.074293
AT1G74060.1	8.02699e-13	3.85836e-11	0.409805	0.0572298	7.42564	0.0416311	0.000631113	0.0049836	0.0030331	0.0049836
AT1G19400.1	8.73042e-13	4.19021e-11	1.11481	0.155936	5.98204	0.448094	0.00935184	0.0323327	0.00599559	0.0323327
AT1G08500.1	8.90333e-13	4.26682e-11	-0.506027	0.0708079	5.99985	0.158241	0.0026687	-0.00108655	0.00592631	0.00592631
AT4G09990.1	9.02659e-13	4.31945e-11	-1.04577	0.146372	4.9426	0.257849	0.00821589	0.0285123	0.014063	0.0285123
AT1G09200.1	9.20369e-13	4.39764e-11	0.362284	0.0507264	6.99935	0.0331705	0.000902768	0.00151767	0.00350838	0.00350838
AT5G40850.2	9.29193e-13	4.4332e-11	0.620244	0.0868615	6.73674	0.0843038	0.00279396	0.0101402	0.00390651	0.0101402
AT1G02860.1	9.40596e-13	4.48095e-11	0.626682	0.0877838	5.66558	0.153516	0.00563098	0.00337604	0.0075793	0.0075793
AT3G05760.1	9.5248e-13	4.53084e-11	0.467438	0.0654931	6.19536	0.0717583	0.00210657	0.00159891	0.0052466	0.0052466
AT5G59090.3	9.53968e-13	4.53121e-11	1.69933	0.238102	5.64121	1.11788	0.0894669	-0.0560308	0.0077207	0.0077207
AT4G15290.1	9.55751e-13	4.53297e-11	-1.64101	0.229939	4.35791	0.605745	0.0172847	0.0733528	0.0278174	0.0733528
AT2G40490.1	9.96961e-13	4.72145e-11	0.296175	0.0415339	8.05759	0.0422427	0.000333396	0.00220997	0.00262386	0.00262386
AT1G70410.2	1.0018e-12	4.73737e-11	-0.322346	0.0452082	7.75602	0.0242247	0.000723221	0.000296704	0.0027804	0.0027804
AT3G06500.2	1.0252e-12	4.84092e-11	-0.840002	0.117861	5.86276	0.15744	0.0173074	0.00177551	0.00650594	0.00650594
AT5G03260.1	1.06089e-12	5.00208e-11	-0.470535	0.0660644	6.67179	0.0560685	0.00120391	0.0062781	0.00402372	0.0062781
AT5G59910.1	1.06999e-12	5.03758e-11	0.294992	0.0414246	8.04378	0.0226809	0.000312102	0.000605127	0.00262961	0.00262961
AT4G19810.2	1.09395e-12	5.14283e-11	-1.04996	0.147505	7.09437	0.393103	0.00101917	0.0362797	0.00338616	0.0362797
AT1G30750.1	1.10969e-12	5.2092e-11	-0.55536	0.0780421	5.76196	0.0965517	0.00342383	0.00220568	0.00701714	0.00701714
AT2G28000.1	1.13103e-12	5.30163e-11	0.288078	0.0404971	8.27717	0.0501676	0.000261657	0.000319986	0.00254979	0.00254979
AT5G61350.1	1.17816e-12	5.51451e-11	-1.33638	0.188013	4.38371	0.4962	0.0157766	0.0448218	0.0268092	0.0448218
AT5G60850.1	1.20001e-12	5.6086e-11	-0.376877	0.0530412	6.83963	0.0443616	0.00108513	0.00123124	0.00373778	0.00373778
AT1G52270.1	1.25339e-12	5.84956e-11	4.49379	0.632985	2.27152	5.46491	0.0684186	0.075906	0.618444	0.618444
AT1G30630.1	1.37191e-12	6.39342e-11	0.332923	0.0469776	7.31301	0.0404573	0.000642205	0.00232372	0.00314104	0.00314104
AT4G15110.1	1.42754e-12	6.64305e-11	0.330002	0.0466015	7.3989	0.0601688	0.000665246	0.000810581	0.00305767	0.00305767
AT3G18200.2	1.49622e-12	6.95257e-11	-0.864335	0.12217	5.43353	0.276359	0.00509663	0.0204901	0.00893892	0.0204901
AT5G57800.1	1.51804e-12	7.04375e-11	0.354231	0.0500834	7.50381	0.0376633	0.000577731	0.00372229	0.00296498	0.00372229
AT5G40690.1	1.65313e-12	7.65948e-11	-0.591963	0.0838356	5.82826	0.0805572	0.00316526	0.00888345	0.00667145	0.00888345
AT1G48830.2	1.67189e-12	7.73527e-11	5.22143	0.73964	2.43323	7.27621	0.419477	-0.373237	0.518352	0.518352
AT1G80360.4	1.71561e-12	7.92613e-11	5.77781	0.818869	3.1428	9.013	0.931708	-0.604647	0.217801	0.217801
AT5G53250.1	1.74603e-12	8.05506e-11	-1.11452	0.158011	5.98097	0.483837	0.00324003	0.0395615	0.00599981	0.0395615
AT5G61190.8	1.76366e-12	8.12474e-11	4.70768	0.667567	2.26507	6.53894	0.141277	-0.110907	0.622686	0.622686
AT3G61050.2	1.78221e-12	8.19841e-11	6.73428	0.955143	4.27093	13.2446	0.413586	1.15035	0.0317256	1.15035
AT2G39510.1	1.83303e-12	8.42013e-11	-1.03336	0.146646	4.46111	0.216944	0.0127401	-0.000546668	0.0241257	0.0241257
AT1G67865.2	1.85838e-12	8.52437e-11	2.56849	0.364598	3.38758	1.52453	0.075778	-0.0285236	0.152105	0.152105
AT1G32450.1	1.9098e-12	8.74776e-11	-0.637688	0.0905689	7.82672	0.0906566	0.000398476	0.0136633	0.00273771	0.0136633
AT4G08390.5	1.93152e-12	8.83462e-11	0.577928	0.0820997	6.65331	0.0849042	0.00250333	0.00905159	0.00405877	0.00905159
AT2G31800.1	1.96617e-12	8.98031e-11	-0.316693	0.0450048	7.57101	0.0206186	0.000561496	0.000732398	0.00291068	0.00291068
AT1G44960.1	1.97593e-12	9.0121e-11	-0.593895	0.084406	5.55949	0.0720309	0.00402361	0.00158438	0.00818959	0.00818959
AT1G30870.1	2.01659e-12	9.18448e-11	-0.741672	0.105451	6.17808	0.308226	0.00244177	0.0166209	0.00530209	0.0166209
AT1G07930.2	2.08302e-12	9.47359e-11	-7.98539	1.13609	3.92318	15.7758	0.354054	1.85859	0.0586026	1.85859
AT1G47540.1	2.12921e-12	9.67001e-11	4.41634	0.628593	2.19821	6.30618	0.00962707	-0.00247316	0.667738	0.667738
AT1G80600.1	2.16687e-12	9.82711e-11	0.319955	0.0455563	7.50597	0.0433218	0.000594605	0.00278797	0.00296318	0.00296318
AT1G78450.1	2.22221e-12	1.00639e-10	0.860611	0.122598	4.77643	0.16706	0.00904305	0.00375756	0.0167232	0.0167232
AT4G26010.1	2.24256e-12	1.01417e-10	-1.07369	0.15298	6.10889	0.427328	0.00291929	0.0371997	0.00553175	0.0371997
AT1G16720.1	2.25215e-12	1.01708e-10	-0.321205	0.0457693	8.63803	0.0314303	0.000527983	0.00306315	0.00249602	0.00306315
AT1G80280.1	2.27577e-12	1.0263e-10	0.426671	0.0608101	6.40668	0.132307	0.00172301	0.0023933	0.00461619	0.00461619
AT3G01260.1	2.28146e-12	1.02743e-10	-0.622724	0.0887565	5.46025	0.117235	0.00473105	0.00419227	0.00877359	0.00877359
AT4G00840.1	2.30024e-12	1.03443e-10	0.821497	0.117106	5.28464	0.150827	0.0135191	0.00701944	0.00999052	0.00999052
AT2G36870.1	2.37448e-12	1.06632e-10	0.569134	0.0811829	5.6941	0.0884933	0.00388653	0.00514019	0.00741175	0.00741175
AT5G54740.1	2.41741e-12	1.08409e-10	6.04479	0.862555	4.83546	8.47637	0.0341859	1.24125	0.0157205	1.24125
AT1G18140.1	2.50633e-12	1.12129e-10	-0.858575	0.122602	4.75722	0.177406	0.00870083	0.00661658	0.017067	0.017067
AT4G22485.1	2.50735e-12	1.12129e-10	-2.42499	0.346284	4.27988	2.33021	0.0623268	0.143237	0.0312833	0.143237
AT3G14420.1	2.52686e-12	1.12844e-10	-0.293588	0.0419304	9.79939	0.0387526	0.000107383	0.00226909	0.0029066	0.0029066
AT1G09910.1	2.62609e-12	1.17113e-10	0.65032	0.0929505	5.71763	0.169453	0.00753972	-0.00288566	0.00727136	0.00727136
AT2G33330.1	2.63784e-12	1.17473e-10	0.532914	0.0761765	5.7916	0.113902	0.00309	-0.00210013	0.00685777	0.00685777
AT1G15140.1	2.65209e-12	1.17944e-10	0.344584	0.0492613	7.13394	0.0476722	0.0008219	0.000347791	0.00333812	0.00333812
AT1G47960.2	2.69734e-12	1.19728e-10	-0.590126	0.0843923	5.56494	0.138746	0.00405094	0.00420656	0.00815831	0.00815831
AT3G05990.1	2.69965e-12	1.19728e-10	0.472738	0.0676062	6.11632	0.106591	0.00232887	0.00438057	0.00550643	0.00550643
AT4G36410.1	2.71883e-12	1.20412e-10	-0.614773	0.087931	5.48555	0.0819981	0.00463365	0.00117848	0.00862097	0.00862097
AT3G45390.1	2.77518e-12	1.22739e-10	-3.47224	0.496839	2.95257	2.77651	0.145342	-0.0315402	0.277827	0.277827
AT3G54900.1	2.7874e-12	1.2311e-10	0.314904	0.0450632	7.50208	0.0268235	0.00051475	0.000185328	0.00296644	0.00296644
AT1G74910.3	3.01813e-12	1.33117e-10	5.42874	0.778105	2.31594	7.07839	0.448159	-0.117435	0.589751	0.589751
AT5G04970.1	3.03976e-12	1.33887e-10	-0.889007	0.12744	4.69087	0.170806	0.00950725	0.014132	0.0183345	0.0183345
AT1G73060.1	3.15003e-12	1.38554e-10	0.31396	0.0450389	7.52039	0.0389691	0.000526203	0.000779516	0.00295123	0.00295123
AT3G66658.2	3.16366e-12	1.38963e-10	0.462073	0.0662922	6.14609	0.0691261	0.00212702	0.000719095	0.00540667	0.00540667
AT3G25440.2	3.18343e-12	1.3964e-10	4.91003	0.704514	2.24825	6.41949	0.217035	-0.203278	0.633833	0.633833
AT2G17500.4	3.19352e-12	1.39892e-10	-0.347435	0.0498549	7.5946	0.0321728	0.00136835	0.00140235	0.00289252	0.00289252
AT3G55560.1	3.35884e-12	1.46933e-10	0.458895	0.0659159	6.16457	0.0582589	0.00210246	0.00336405	0.00534595	0.00534595
AT3G29250.2	3.52676e-12	1.54069e-10	-0.704871	0.101348	6.45602	0.319165	0.00212245	0.0154857	0.00448949	0.0154857
AT3G18535.3	3.58916e-12	1.56582e-10	-1.26271	0.181619	5.35783	0.37203	0.0186273	0.0379195	0.00944021	0.0379195
AT4G02510.3	3.68494e-12	1.60543e-10	-0.365269	0.0525661	8.58973	0.0352559	0.000250342	0.00448656	0.00249844	0.00448656
AT4G25580.2	3.89503e-12	1.69466e-10	-4.17225	0.601108	2.65355	6.1682	0.217888	0.361157	0.401536	0.401536
AT5G13930.1	4.05153e-12	1.76036e-10	0.61622	0.0888517	5.54539	0.177888	0.00401412	0.00951952	0.00827077	0.00951952
AT1G63050.1	4.08671e-12	1.77324e-10	-0.512803	0.0739533	5.9558	0.0789064	0.00276793	0.00660766	0.00610063	0.00660766
AT2G25160.1	4.20678e-12	1.82288e-10	-1.07049	0.154471	5.38659	0.356607	0.00646063	0.0344443	0.00924311	0.0344443
AT1G14570.1	4.43148e-12	1.91766e-10	0.45613	0.0658891	6.70279	0.0693663	0.00347571	-0.00117742	0.00396665	0.00396665
AT1G57860.1	4.50879e-12	1.94849e-10	0.395741	0.057186	6.58915	0.0377288	0.0014192	0.0023116	0.00418692	0.00418692
AT1G64810.1	4.62757e-12	1.99713e-10	0.716127	0.103538	5.39172	0.106039	0.00916849	-0.00146699	0.00920886	0.00920886
AT1G65180.1	4.67131e-12	2.0133e-10	-1.24676	0.180293	4.18956	0.331862	0.0194799	0.0263439	0.0362438	0.0362438
AT1G53780.4	4.6852e-12	2.01658e-10	0.459522	0.0664549	6.38388	0.0795229	0.00289298	0.00458656	0.00467773	0.00467773
AT3G06470.1	4.69985e-12	2.02018e-10	0.828441	0.119815	5.88858	0.202435	0.00290591	0.0217036	0.00638785	0.0217036
AT1G17180.1	4.75676e-12	2.04191e-10	0.967684	0.139987	6.05307	0.321623	0.00223624	0.0313577	0.00572787	0.0313577
AT2G39430.1	4.78339e-12	2.0506e-10	-0.428512	0.0619966	6.32887	0.0876264	0.00175434	-0.000891262	0.00483466	0.00483466
AT1G29590.1	5.14236e-12	2.20155e-10	4.68016	0.678128	2.0476	5.57484	0.0120974	-0.00925557	0.77623	0.77623
AT1G32380.1	5.34636e-12	2.28584e-10	0.808837	0.11729	4.90964	0.149071	0.00902854	0.0128804	0.0145547	0.0145547
AT4G09500.2	5.69115e-12	2.43002e-10	0.952712	0.138331	4.88078	0.195725	0.0178063	0.00570613	0.0149975	0.0149975
AT5G62700.1	5.75928e-12	2.45584e-10	0.313235	0.0454922	8.72794	0.0262056	0.000185606	0.00336217	0.00249542	0.00336217
AT3G26160.1	6.14019e-12	2.61479e-10	-0.982615	0.142898	4.52007	0.229667	0.0126322	0.00680918	0.022373	0.022373
AT1G55990.1	6.20269e-12	2.63791e-10	4.63948	0.674842	2.05948	5.64517	0.0133655	0.0262722	0.767341	0.767341
AT1G78670.1	7.07369e-12	3.00435e-10	0.347834	0.050733	6.9874	0.0441659	0.000887864	0.0034054	0.00352443	0.00352443
AT3G05180.1	7.11408e-12	3.01752e-10	0.725038	0.105762	5.12936	0.153546	0.00653282	0.0126427	0.0115056	0.0126427
AT3G46510.1	7.2091e-12	3.05378e-10	-0.344972	0.0503356	7.16065	0.0448513	0.000788213	0.00355522	0.00330663	0.00355522
AT1G27520.1	7.58315e-12	3.208e-10	0.445761	0.0651106	6.20932	0.0881191	0.00206532	0.000885141	0.00520221	0.00520221
AT5G62300.2	7.66076e-12	3.23657e-10	-2.43588	0.355876	5.38043	1.99344	0.10704	0.11007	0.00928457	0.11007
AT4G00740.2	8.20456e-12	3.46176e-10	1.17417	0.17179	6.18455	0.311584	0.0337433	0.0168482	0.00528123	0.0168482
AT1G17880.1	8.22099e-12	3.46414e-10	0.303902	0.0444649	7.58138	0.0203778	0.000486729	0.00217424	0.00290264	0.00290264
AT3G21690.1	8.26517e-12	3.4782e-10	0.71522	0.104658	7.06274	0.112712	0.000862997	0.0179141	0.0034258	0.0179141
AT4G23690.1	8.31946e-12	3.49419e-10	-0.384866	0.0563251	6.6113	0.032447	0.00129709	-0.000336458	0.00414151	0.00414151
AT5G45840.1	8.32495e-12	3.49419e-10	-0.969511	0.14189	5.07062	0.213312	0.012247	0.0222663	0.012257	0.0222663
AT2G32880.1	8.39369e-12	3.51845e-10	-0.562639	0.0823575	6.3207	0.0696052	0.00258551	0.00904208	0.00485902	0.00904208
AT2G20610.1	8.565e-12	3.58557e-10	0.408671	0.0598455	6.52422	0.0369871	0.00181187	0.00263882	0.00432782	0.00432782
AT2G47270.1	8.94203e-12	3.73854e-10	-0.843857	0.123686	4.78315	0.137519	0.00962047	-0.00917344	0.016605	0.016605
AT2G29670.1	8.9848e-12	3.75153e-10	-0.38076	0.0558144	7.52123	0.0371516	0.0010751	0.00426532	0.00295054	0.00426532
AT3G16420.3	9.18099e-12	3.82847e-10	0.288074	0.0422471	9.8887	0.0358812	7.87806e-05	0.000897189	0.0029809	0.0029809
AT5G56010.1	9.30962e-12	3.87708e-10	0.292073	0.0428461	7.83692	0.0219121	0.000415196	0.000216893	0.00273187	0.00273187
AT1G78270.1	9.39343e-12	3.90691e-10	0.452456	0.0663863	6.12789	0.0640465	0.00208773	-0.000140961	0.00546737	0.00546737
AT5G38030.1	9.63369e-12	4.00166e-10	-0.555626	0.0815673	5.62501	0.075218	0.00359155	0.00612478	0.00781399	0.00781399
AT3G05590.1	9.68315e-12	4.01701e-10	0.271643	0.0398822	8.35583	0.0158628	0.000195731	0.00211612	0.00253099	0.00253099
AT4G23680.1	9.85566e-12	4.08329e-10	-0.29688	0.0436037	7.71577	0.0179399	0.000452916	0.000787284	0.00280642	0.00280642
AT3G08710.1	1.02794e-11	4.25338e-10	1.25964	0.185173	4.48742	0.367234	0.0354653	0.0151146	0.0233157	0.0233157
AT5G64100.1	1.02976e-11	4.2554e-10	-0.282165	0.041481	8.12735	0.439218	0.000352899	0.000358299	0.00259682	0.00259682
AT3G50340.1	1.03972e-11	4.29104e-10	-0.396324	0.0582752	6.51175	0.0312291	0.00146544	-0.000218088	0.00435628	0.00435628
AT2G01090.4	1.05566e-11	4.35124e-10	5.07247	0.746094	2.36476	6.99518	0.39501	-0.307225	0.559257	0.559257
AT1G44920.1	1.10262e-11	4.53896e-10	0.347114	0.0511031	7.00656	0.0463597	0.000978118	0.00310214	0.00349879	0.00349879
AT5G25460.1	1.20206e-11	4.94198e-10	0.276169	0.0407332	9.62774	0.0393863	6.0897e-05	0.00084895	0.00278343	0.00278343
AT1G29430.1	1.28427e-11	5.27324e-10	0.839003	0.123922	4.75069	0.232104	0.00913968	-0.00340268	0.0171861	0.0171861
AT2G22990.6	1.33249e-11	5.46424e-10	-0.789332	0.116678	6.56099	0.136837	0.00968756	0.0136502	0.00424656	0.0136502
AT1G56630.1	1.34114e-11	5.4857e-10	-1.25071	0.184903	4.1765	0.342141	0.0215522	0.0219699	0.0370575	0.0370575
AT3G07030.4	1.34106e-11	5.4857e-10	-0.45627	0.0674543	6.2829	0.048377	0.00282641	0.000732419	0.00497372	0.00497372
AT1G32500.1	1.35941e-11	5.55335e-10	0.315478	0.0466533	7.37767	0.0409216	0.000653569	0.000458278	0.00307763	0.00307763
AT2G46140.1	1.37527e-11	5.61101e-10	-0.870826	0.128811	5.50773	0.194087	0.00501113	0.0234328	0.00848976	0.0234328
AT1G06190.1	1.4347e-11	5.84605e-10	0.3624	0.0536543	6.82475	0.0477452	0.00117403	0.000600208	0.00376103	0.00376103
AT1G08560.1	1.48044e-11	6.02479e-10	0.485031	0.0718585	5.94504	0.0521993	0.00270718	0.00535538	0.00614479	0.00614479
AT3G57220.1	1.494e-11	6.07224e-10	0.516026	0.0764655	5.74478	0.0626973	0.00291012	0.00135742	0.00711326	0.00711326
AT1G23080.3	1.58472e-11	6.43286e-10	0.290649	0.0431234	8.18651	0.0168403	0.000611468	0.000342698	0.00257647	0.00257647
AT1G02730.1	1.68809e-11	6.83515e-10	0.415391	0.0617155	6.36395	0.0400334	0.00179619	0.00159314	0.00473319	0.00473319
AT5G15960.1	1.68805e-11	6.83515e-10	-0.542994	0.0806738	7.43628	0.146057	0.000618499	0.0105385	0.00302352	0.0105385
AT1G27150.1	1.7341e-11	7.01261e-10	0.375458	0.055815	6.6501	0.0478712	0.0012756	0.0019933	0.00406494	0.00406494
AT1G27180.7	1.737e-11	7.01552e-10	5.04036	0.749319	2.50468	7.68879	0.484539	-0.409832	0.477997	0.477997
AT2G38080.1	1.90548e-11	7.67668e-10	-0.398409	0.0593482	6.47599	0.0344444	0.00159748	0.0019518	0.00444059	0.00444059
AT3G59970.3	1.90532e-11	7.67668e-10	0.269313	0.0401176	8.4192	0.0173219	0.00024026	0.00204314	0.00251874	0.00251874
AT5G51060.1	1.93665e-11	7.79248e-10	-1.05725	0.157547	5.38398	0.256276	0.00511362	0.0374366	0.00926062	0.0374366
AT3G48730.1	1.96574e-11	7.89963e-10	0.281388	0.0419447	7.96388	0.0471319	0.00035057	0.00169786	0.00266548	0.00266548
AT1G63110.1	1.99154e-11	7.99331e-10	0.485064	0.0723259	6.45155	0.0745978	0.00446689	8.80572e-05	0.0045006	0.0045006
AT4G39940.1	2.00197e-11	8.02513e-10	0.475124	0.0708518	5.97979	0.0590008	0.00260124	-0.00148961	0.00600445	0.00600445
AT2G27370.1	2.03976e-11	8.16641e-10	-0.551506	0.0822756	5.59091	0.0895117	0.00359499	0.00685288	0.00800948	0.00800948
AT1G10470.2	2.07325e-11	8.29015e-10	-0.624528	0.0932025	5.88557	0.103467	0.00545708	0.00943441	0.00640137	0.00943441
AT1G21130.1	2.142e-11	8.5544e-10	6.79975	1.01549	6.30538	13.6628	0.142299	1.62552	0.00490531	1.62552
AT3G15670.1	2.22506e-11	8.8751e-10	0.473179	0.0707247	5.99561	0.137421	0.00263217	0.00504302	0.00594266	0.00594266
AT3G01570.1	2.23674e-11	8.9106e-10	1.37122	0.204976	4.96335	0.523339	0.00924226	0.0627839	0.0137602	0.0627839
AT1G18540.1	2.25254e-11	8.96242e-10	0.278752	0.0416755	7.97548	0.0177587	0.000317455	0.00190013	0.00265999	0.00265999
AT3G50790.2	2.30698e-11	9.16766e-10	0.413537	0.0618592	6.40896	0.0557488	0.00194966	0.00134093	0.00461015	0.00461015
AT2G01720.1	2.32206e-11	9.21619e-10	0.329871	0.049351	7.09838	0.029639	0.000793966	8.6674e-05	0.00338121	0.00338121
AT3G17820.1	2.34997e-11	9.31546e-10	0.347518	0.0520047	6.96204	0.0469975	0.00107725	0.000908598	0.00355902	0.00355902
AT1G64720.1	2.38062e-11	9.42531e-10	0.286528	0.0428899	10.0215	0.0508765	4.82508e-05	0.000771666	0.00310525	0.00310525
AT2G22330.1	2.47682e-11	9.79411e-10	-0.341775	0.0512042	6.95325	0.0356062	0.000923465	0.000221188	0.00357117	0.00357117
AT3G02520.1	2.5173e-11	9.94194e-10	0.347675	0.0521068	6.9212	0.0408352	0.00103813	0.00275346	0.00361635	0.00361635
AT3G54990.1	2.58812e-11	1.02091e-09	0.659527	0.098905	5.39407	0.11455	0.00757625	0.00417502	0.00919324	0.00919324
AT4G27160.1	2.60472e-11	1.02619e-09	3.78272	0.567351	4.80605	4.53175	0.0550709	0.496735	0.0162105	0.496735
AT1G05030.1	2.94734e-11	1.15976e-09	0.609234	0.0916255	5.45558	0.0793694	0.00558966	0.0049883	0.00880215	0.00880215
AT3G29030.1	2.98458e-11	1.17297e-09	0.500714	0.0753256	6.43932	0.0553911	0.00156992	0.00815685	0.00453141	0.00815685
AT5G19800.1	2.9985e-11	1.177e-09	-1.37564	0.206967	4.05045	0.574714	0.0248519	0.04858	0.0463186	0.04858
AT5G24240.2	3.06625e-11	1.20213e-09	-6.3855	0.961186	3.08704	10.3141	0.64618	0.937611	0.234129	0.937611
AT3G07010.1	3.0916e-11	1.21059e-09	0.298252	0.044903	7.53456	0.0609895	0.000516817	0.00077967	0.00293966	0.00293966
AT1G17147.1	3.15555e-11	1.23412e-09	0.692764	0.104346	5.06897	0.186152	0.00638564	-0.000111447	0.0122795	0.0122795
AT2G19970.1	3.18393e-11	1.24371e-09	1.33643	0.201336	4.50414	0.425265	0.0130409	0.0564498	0.0228248	0.0564498
AT2G29550.1	3.20463e-11	1.25027e-09	0.284454	0.0428599	7.84253	0.018679	0.000420404	0.00223159	0.00272869	0.00272869
AT5G54370.1	3.3087e-11	1.28931e-09	-0.388532	0.0585833	6.98263	0.132923	0.000957076	0.00492636	0.00353088	0.00492636
AT1G28340.1	3.42111e-11	1.33149e-09	0.51474	0.0776708	6.67655	0.0600542	0.00129555	0.00904632	0.00401482	0.00904632
AT3G04260.1	3.50093e-11	1.36091e-09	0.347186	0.052415	6.82736	0.041124	0.000952792	-0.000388872	0.00375692	0.00375692
AT1G51420.2	3.60548e-11	1.39986e-09	4.78694	0.723163	2.51643	5.56704	0.262169	0.634342	0.471588	0.634342
AT1G13210.1	3.68808e-11	1.4302e-09	-0.34178	0.0516589	6.95872	0.0249072	0.00101121	0.00237981	0.0035636	0.0035636
AT2G26250.1	3.69956e-11	1.43292e-09	0.279464	0.0422429	8.78588	0.029731	0.000154958	0.00290413	0.00249773	0.00290413
AT1G28580.1	3.71131e-11	1.43574e-09	0.333855	0.0504681	7.15359	0.0574054	0.00105146	0.00116949	0.00331488	0.00331488
AT5G57340.1	3.85005e-11	1.48762e-09	-0.668806	0.101185	5.34766	0.11974	0.00508467	0.0124669	0.00951221	0.0124669
AT3G50300.1	3.86171e-11	1.49033e-09	-0.983721	0.148839	4.44964	0.212304	0.0134828	0.00128478	0.0244939	0.0244939
AT3G01770.1	3.90971e-11	1.50705e-09	-0.350197	0.0530002	7.06084	0.0284902	0.00138727	4.0679e-05	0.0034282	0.0034282
AT1G13930.2	3.9994e-11	1.53977e-09	0.296909	0.0449582	10.3014	0.018661	3.72422e-05	0.00202473	0.00342775	0.00342775
AT5G39320.1	4.13118e-11	1.5886e-09	-0.369614	0.0560081	6.95579	0.0339211	0.000967529	0.00441003	0.00356765	0.00441003
AT2G42890.1	4.24962e-11	1.63219e-09	-0.431126	0.0653707	6.90388	0.126448	0.00368437	-0.00052336	0.00364133	0.00364133
AT3G06620.1	4.42274e-11	1.69463e-09	-0.341987	0.0519014	6.93891	0.0319357	0.00102663	0.00320278	0.00359123	0.00359123
AT5G14910.2	4.42186e-11	1.69463e-09	0.276093	0.0419007	7.9269	0.0301603	0.000326118	0.000568925	0.00268361	0.00268361
AT1G66140.1	4.86808e-11	1.86304e-09	-0.489692	0.0744789	6.02042	0.0684165	0.00242275	0.00708657	0.00584813	0.00708657
AT3G44740.2	4.87424e-11	1.86318e-09	4.56333	0.694072	2.01407	5.44313	0.0242038	-0.00820105	0.801629	0.801629
AT3G28930.3	4.89966e-11	1.87067e-09	0.8704	0.132401	4.86072	0.1746	0.0146848	0.0153668	0.0153131	0.0153668
AT1G11790.1	5.20224e-11	1.98383e-09	0.461683	0.0703247	6.01341	0.103438	0.00256263	0.00591547	0.00587456	0.00591547
AT3G47160.1	5.21661e-11	1.9846e-09	-0.325461	0.0495781	7.24064	0.0242777	0.000996906	0.000509201	0.00321679	0.00321679
AT5G16250.1	5.2155e-11	1.9846e-09	0.387801	0.0590741	6.48711	0.0343415	0.00156851	0.00189459	0.00441393	0.00441393
AT1G53880.1	5.24222e-11	1.99198e-09	0.543113	0.0827425	5.65755	0.0699845	0.00411049	0.00292191	0.00762607	0.00762607
AT3G43270.1	5.34715e-11	2.02945e-09	-0.557039	0.0849024	6.08931	0.0687574	0.00233471	0.0100226	0.0055993	0.0100226
AT1G80980.1	5.37479e-11	2.03754e-09	4.64266	0.707705	2.087	5.79063	0.111641	-0.0277683	0.746953	0.746953
AT3G45930.1	5.41636e-11	2.05087e-09	0.493016	0.0751661	5.91225	0.0538516	0.00293652	0.00674909	0.00628353	0.00674909
AT1G59960.1	5.69816e-11	2.15503e-09	0.640149	0.0977111	5.20352	0.0970161	0.00565717	0.0102684	0.0107099	0.0107099
AT2G26330.1	5.77006e-11	2.1771e-09	0.293503	0.0448124	7.5594	0.0185363	0.000522766	0.00105152	0.00291979	0.00291979
AT5G47240.1	5.76832e-11	2.1771e-09	-0.430732	0.0657645	6.19338	0.0419594	0.00216131	0.00474101	0.00525292	0.00525292
AT4G19030.1	5.97135e-11	2.2504e-09	-0.797284	0.121826	6.2945	0.162947	0.00199818	0.0234445	0.00493836	0.0234445
AT5G62190.1	6.03957e-11	2.27344e-09	-0.26725	0.0408467	8.1687	0.0226437	0.000277861	0.000668019	0.00258235	0.00258235
AT1G63000.1	6.07344e-11	2.28351e-09	-0.441109	0.0674281	7.40656	0.0435736	0.000583038	0.00721105	0.00305056	0.00721105
AT1G07280.2	6.10141e-11	2.28867e-09	-0.729237	0.111483	6.86048	0.216002	0.00933514	0.0119709	0.0037058	0.0119709
AT1G26920.1	6.09573e-11	2.28867e-09	-0.302664	0.0462692	7.39144	0.0320834	0.000605372	0.000611497	0.00306463	0.00306463
AT5G13990.1	6.18876e-11	2.31873e-09	-1.06894	0.163469	4.4957	0.304412	0.0128199	0.0329892	0.0230703	0.0329892
AT5G55790.1	6.24432e-11	2.33682e-09	3.12443	0.477904	3.17834	3.07308	0.124931	0.2666	0.207611	0.2666
AT2G22080.1	6.39949e-11	2.3921e-09	-0.317631	0.0486113	7.15337	0.0236616	0.000735825	0.00281455	0.00331514	0.00331514
AT3G44120.1	6.76665e-11	2.5264e-09	-2.54663	0.390244	3.34845	2.0407	0.0992811	0.00902535	0.161788	0.161788
AT3G61010.3	6.86357e-11	2.55961e-09	4.63536	0.710552	2.07325	5.71018	0.108416	-0.0558238	0.757098	0.757098
AT4G13390.1	6.95277e-11	2.58986e-09	-1.44987	0.222316	5.63982	0.732159	0.00913923	0.0755885	0.0077287	0.0755885
AT5G22470.1	7.03623e-11	2.61792e-09	1.23601	0.189576	4.35133	0.338916	0.0160174	0.0455923	0.028085	0.0455923
AT3G27660.2	7.06403e-11	2.62522e-09	2.81317	0.431515	3.51636	1.85591	0.116047	0.203162	0.122902	0.203162
AT4G33010.1	7.09455e-11	2.63351e-09	-0.29058	0.0445767	9.81493	0.138551	5.39927e-05	0.00335243	0.00291901	0.00335243
AT3G48200.1	7.13856e-11	2.64374e-09	-0.315642	0.0484283	7.32843	0.0998548	0.000612731	0.00340778	0.00312555	0.00340778
AT3G63520.1	7.13702e-11	2.64374e-09	-0.2586	0.0396763	8.57701	0.0327403	0.000199323	0.000771581	0.00249932	0.00249932
AT3G21650.1	7.23795e-11	2.67746e-09	-0.468512	0.0719057	6.1618	0.0487089	0.00283797	0.00602562	0.00535499	0.00602562
AT4G29190.1	7.4152e-11	2.73987e-09	-0.305763	0.0469537	7.87299	0.0463496	0.000431998	0.00334741	0.00271181	0.00334741
AT3G19860.2	7.47559e-11	2.75901e-09	-1.41888	0.217927	5.26635	0.59246	0.0257464	0.055669	0.0101413	0.055669
AT1G23205.1	7.60625e-11	2.80401e-09	1.01788	0.1564	4.32364	0.216829	0.0126756	0.0120988	0.0292578	0.0292578
AT5G64130.1	7.81484e-11	2.8776e-09	0.297183	0.0456915	7.49022	0.0342711	0.000602499	0.00123586	0.00297644	0.00297644
AT2G04030.1	7.87778e-11	2.89745e-09	0.28543	0.0438926	7.64599	0.0500853	0.000448119	0.000913985	0.00285456	0.00285456
AT5G10400.1	8.02664e-11	2.94883e-09	0.390393	0.0600595	6.41752	0.0351876	0.00159606	0.00085147	0.0045876	0.0045876
AT3G23340.1	8.17855e-11	3.0012e-09	0.527837	0.0812398	5.9153	0.0796885	0.00504378	0.00250774	0.00627034	0.00627034
AT1G53000.2	8.45355e-11	3.09857e-09	0.478647	0.0737254	6.2796	0.0643385	0.00433407	0.00199821	0.00498381	0.00498381
AT3G53100.1	8.53008e-11	3.12306e-09	-0.421101	0.0648752	6.22688	0.0400369	0.00206818	-0.000279627	0.00514689	0.00514689
AT1G79700.3	8.54432e-11	3.12471e-09	-0.942888	0.145268	5.34674	0.269981	0.013267	0.0229091	0.00951875	0.0229091
AT1G12900.1	8.75567e-11	3.19836e-09	0.274283	0.0422819	9.92406	0.0711211	5.23783e-05	0.000487967	0.00301235	0.00301235
AT5G17420.1	8.99579e-11	3.28234e-09	-0.393561	0.0607072	6.41762	0.0347702	0.00173044	-0.000209763	0.00458733	0.00458733
AT2G15370.1	9.10528e-11	3.31852e-09	-1.17317	0.181014	4.16702	0.363877	0.0185059	0.0344081	0.0376644	0.0376644
AT2G29750.1	9.51069e-11	3.46235e-09	-0.805748	0.124449	5.67888	0.164767	0.00381375	0.0227363	0.00750149	0.0227363
AT3G57410.6	9.93532e-11	3.61283e-09	-5.48768	0.848444	2.06318	6.71496	0.469463	0.30901	0.764578	0.764578
AT3G56800.1	1.02896e-10	3.73744e-09	-0.341092	0.0527791	8.16315	0.0411355	0.000288084	0.00448729	0.00258423	0.00448729
AT1G73660.1	1.03168e-10	3.74309e-09	-0.325878	0.050428	7.0525	0.0281659	0.000920537	0.00246309	0.00343887	0.00343887
AT2G45430.1	1.09524e-10	3.96919e-09	-0.469138	0.0726986	5.92182	0.0899411	0.0028178	0.00347933	0.00624236	0.00624236
AT2G35880.1	1.1463e-10	4.14957e-09	0.278173	0.0431525	7.80023	0.0377913	0.000438973	-4.61973e-05	0.00275326	0.00275326
AT3G50740.1	1.15816e-10	4.18775e-09	0.302523	0.0469413	7.39411	0.0407123	0.00071527	0.00189611	0.00306213	0.00306213
AT3G53980.1	1.17561e-10	4.24608e-09	-0.303774	0.0471519	7.76595	0.0210062	0.0010372	0.000376035	0.00277418	0.00277418
AT1G20650.1	1.22197e-10	4.40856e-09	-0.320824	0.0498439	7.10973	0.0258944	0.000891677	0.00270622	0.00336731	0.00336731
AT5G66920.1	1.22914e-10	4.42944e-09	-0.583567	0.0906767	7.08763	0.086628	0.000881445	0.0132139	0.00339452	0.0132139
AT3G08930.1	1.23174e-10	4.43386e-09	0.289018	0.0449109	7.54684	0.0485105	0.00052792	0.00168925	0.00292977	0.00292977
AT5G50250.1	1.25922e-10	4.52771e-09	0.334202	0.0519592	6.91836	0.0501196	0.00100773	0.00144273	0.00362043	0.00362043
AT3G60300.1	1.27622e-10	4.58367e-09	-0.296384	0.0460941	7.42132	0.0300587	0.000605251	0.00155287	0.00303703	0.00303703
AT1G80560.1	1.28721e-10	4.61801e-09	0.371021	0.0577135	6.54052	0.0297966	0.00141871	-0.000105785	0.00429131	0.00429131
AT3G44480.4	1.3228e-10	4.74036e-09	5.30018	0.824991	2.38641	7.26227	0.620671	-0.339606	0.546088	0.546088
AT4G31700.1	1.32586e-10	4.74604e-09	0.301901	0.0469945	8.19466	0.0206306	0.000267616	0.00351835	0.00257385	0.00351835
AT2G30210.1	1.35738e-10	4.85346e-09	-0.381461	0.0594121	6.71029	0.0369989	0.0013023	0.00474879	0.00395315	0.00474879
AT4G00500.1	1.37543e-10	4.91253e-09	0.77252	0.120357	5.26334	0.123553	0.014666	-0.00878637	0.0101667	0.0101667
AT4G37800.1	1.50405e-10	5.36597e-09	0.260956	0.0407427	8.24678	0.0143914	0.000287532	0.00153331	0.00255813	0.00255813
AT3G23070.1	1.53477e-10	5.46946e-09	0.470084	0.0734291	6.68606	0.0644947	0.00123428	0.00800886	0.00399718	0.00800886
AT2G16980.2	1.53781e-10	5.47422e-09	-0.828261	0.129384	4.94395	0.219736	0.0144541	0.0142434	0.0140432	0.0142434
AT1G78970.3	1.5643e-10	5.56235e-09	1.85339	0.289639	5.20054	1.15785	0.133073	-0.0771764	0.0107391	0.0107391
AT3G46580.1	1.57169e-10	5.58246e-09	0.863023	0.134884	4.5952	0.194451	0.0107567	0.0200767	0.0204325	0.0204325
AT1G33800.1	1.61082e-10	5.71512e-09	-0.639257	0.0999699	5.93042	0.115344	0.00296763	0.0141649	0.00620585	0.0141649
AT3G14440.1	1.62165e-10	5.74719e-09	-0.459146	0.0718148	5.91517	0.057458	0.00257032	0.00143418	0.00627088	0.00627088
AT4G33730.1	1.66414e-10	5.89129e-09	-1.44715	0.226488	4.27586	0.816085	0.0221558	0.0657819	0.0314806	0.0657819
AT5G02240.1	1.74697e-10	6.17769e-09	0.258408	0.0404897	8.25907	0.0164241	0.000255736	0.000552336	0.00255469	0.00255469
AT5G23840.1	1.75849e-10	6.2116e-09	-1.35659	0.212595	4.02658	0.552347	0.0290971	-0.00307563	0.048383	0.048383
AT5G62770.1	1.76641e-10	6.23272e-09	-0.74435	0.116662	4.83297	0.112717	0.00757034	0.000905132	0.0157612	0.0157612
AT4G12480.1	1.79675e-10	6.33279e-09	1.70498	0.267332	5.72968	0.653882	0.0041535	0.11836	0.00720025	0.11836
AT1G16150.1	1.79906e-10	6.33398e-09	-2.18344	0.342362	3.39094	1.05495	0.0496445	0.0126144	0.15129	0.15129
AT5G08050.1	1.87748e-10	6.60285e-09	0.29267	0.0459375	7.48573	0.0937123	0.000637313	0.00037036	0.00298026	0.00298026
AT5G01015.1	1.8904e-10	6.641e-09	1.04849	0.164598	4.29869	0.227837	0.0160588	0.00562406	0.0303853	0.0303853
AT1G78970.1	1.91006e-10	6.70274e-09	1.98943	0.312391	5.17226	1.55038	0.156267	-0.0965233	0.0110269	0.0110269
AT4G22200.1	1.93031e-10	6.76641e-09	0.492455	0.0773475	5.79302	0.0555483	0.00340559	0.00299697	0.00685035	0.00685035
AT3G09925.1	1.9984e-10	6.99746e-09	-1.0537	0.165638	5.29717	0.406748	0.00644967	0.0405836	0.00989054	0.0405836
AT3G47220.1	2.01046e-10	7.03201e-09	-2.30487	0.362371	3.3404	1.03012	0.0612847	-0.0380958	0.163823	0.163823
AT3G16230.1	2.05428e-10	7.17746e-09	4.84451	0.762047	2.88506	6.74938	0.586423	0.40909	0.302441	0.40909
AT1G28130.1	2.06121e-10	7.19383e-09	-0.325628	0.0512259	6.9831	0.0590195	0.000968203	0.000834275	0.00353025	0.00353025
AT5G18660.1	2.06716e-10	7.20679e-09	0.325389	0.0511918	6.96746	0.11365	0.000940898	0.00258989	0.00355155	0.00355155
AT1G14960.1	2.09015e-10	7.27902e-09	-0.816401	0.128475	5.45116	0.789442	0.00610669	0.0221889	0.0088293	0.0221889
AT4G34950.1	2.09755e-10	7.2969e-09	0.291381	0.0458578	7.50189	0.067652	0.000638436	-0.000196885	0.0029666	0.0029666
AT4G14440.1	2.10944e-10	7.3303e-09	0.326749	0.0514309	6.96713	0.0288868	0.000982515	0.00128345	0.00355201	0.00355201
AT1G62050.1	2.12151e-10	7.36427e-09	0.487705	0.0767764	5.78874	0.0487328	0.00323223	0.00111407	0.00687282	0.00687282
AT1G27140.1	2.13101e-10	7.38927e-09	-1.95141	0.307232	3.55488	0.803731	0.0468161	0.0533441	0.114998	0.114998
AT5G57785.1	2.15894e-10	7.47804e-09	0.974095	0.153411	4.82503	0.227777	0.00931633	0.0310292	0.0158922	0.0310292
AT1G36050.2	2.16661e-10	7.48845e-09	0.473301	0.0745468	6.84227	0.099794	0.00496585	0.00456084	0.00373369	0.00456084
AT4G23940.1	2.16529e-10	7.48845e-09	0.371258	0.0584738	6.51927	0.0780405	0.00152241	0.00394935	0.00433906	0.00433906
AT1G53430.1	2.21997e-10	7.66463e-09	-0.323368	0.0509618	6.98227	0.0705686	0.000920816	0.00247351	0.00353136	0.00353136
AT1G33490.1	2.31683e-10	7.99044e-09	0.529133	0.0834763	5.65132	0.0697582	0.00428348	0.00168676	0.00766217	0.00766217
AT1G67470.1	2.45326e-10	8.45189e-09	-1.125	0.177728	4.50634	0.343393	0.0121809	0.0419686	0.0227613	0.0419686
AT4G08300.1	2.47153e-10	8.50572e-09	0.754127	0.119159	4.86987	0.3443	0.00917258	0.00356869	0.0151683	0.0151683
AT3G61070.1	2.6076e-10	8.96438e-09	0.5325	0.08425	6.3464	0.0908178	0.00389865	0.00826946	0.00478332	0.00826946
AT5G23940.1	2.69556e-10	9.25686e-09	0.565727	0.0895797	5.41405	0.0676208	0.0046935	0.00338639	0.00906283	0.00906283
AT2G42490.1	2.71381e-10	9.30959e-09	0.273158	0.0432601	7.72285	0.0196415	0.000406428	0.00103386	0.00280176	0.00280176
AT3G05490.1	2.9127e-10	9.98121e-09	-0.366019	0.0580673	6.74389	0.0574451	0.00114463	0.00463562	0.00389416	0.00463562
AT5G04290.2	2.98135e-10	1.02055e-08	-0.413056	0.0655672	6.5306	0.046381	0.00148711	0.00588269	0.00431344	0.00588269
AT2G32230.1	3.00149e-10	1.02636e-08	0.46564	0.0739264	6.76428	0.0859224	0.00118531	0.00818345	0.00385945	0.00818345
AT3G53540.1	3.06691e-10	1.04761e-08	-0.379407	0.0602678	6.5874	0.0314337	0.00203607	0.00310648	0.00419056	0.00419056
AT3G01190.1	3.15383e-10	1.07616e-08	-0.650854	0.103458	7.40519	0.100018	0.000673589	0.0176752	0.00305183	0.0176752
AT3G55020.3	3.16164e-10	1.07768e-08	4.27021	0.67882	2.73476	6.34264	0.259736	0.5302	0.364098	0.5302
AT2G25060.1	3.17596e-10	1.08141e-08	0.488472	0.0776593	5.75972	0.0596191	0.00330932	0.00410938	0.00702948	0.00702948
AT1G67900.3	3.27836e-10	1.11509e-08	-0.324498	0.0516305	7.1533	0.0297673	0.00125456	-0.000371549	0.00331523	0.00331523
AT3G52680.1	3.32238e-10	1.12887e-08	2.63697	0.419704	3.25798	1.88593	0.116502	0.0944764	0.185471	0.185471
AT2G39730.2	3.36904e-10	1.14352e-08	-0.310407	0.0494219	10.7321	0.0559469	7.04166e-05	0.00212841	0.00411676	0.00411676
AT1G22440.1	3.41203e-10	1.15688e-08	-0.413774	0.0659002	6.18424	0.0386087	0.00216264	0.0051574	0.00528223	0.00528223
AT1G50460.1	3.51732e-10	1.19132e-08	0.608603	0.097003	5.73279	0.133247	0.00894856	0.00454982	0.00718214	0.00718214
AT3G54770.1	3.53319e-10	1.19544e-08	-0.749035	0.119399	4.94132	0.163491	0.00785482	0.0165843	0.0140819	0.0165843
AT4G00560.1	3.65254e-10	1.23452e-08	0.624232	0.0995872	6.17429	0.087573	0.00587562	0.011126	0.00531436	0.011126
AT1G53830.1	3.7579e-10	1.2688e-08	-0.437135	0.0697878	6.49074	0.0629526	0.00150268	0.00684648	0.00440533	0.00684648
AT3G07510.1	3.85261e-10	1.29871e-08	4.00404	0.639635	3.56123	4.96523	0.467723	0.233646	0.113732	0.233646
AT3G46010.1	3.85461e-10	1.29871e-08	0.27493	0.0439199	7.67062	0.0166358	0.000469665	0.000914067	0.00283712	0.00283712
AT3G06460.1	3.95241e-10	1.33027e-08	-0.878866	0.140486	4.51857	0.207782	0.0114186	0.00471443	0.022415	0.022415
AT1G06390.2	4.00159e-10	1.34541e-08	5.69102	0.909985	3.6313	9.77601	0.488637	0.930917	0.100477	0.930917
AT5G55050.1	4.07004e-10	1.367e-08	-0.39694	0.063497	6.35931	0.36304	0.00216547	0.000583842	0.0047463	0.0047463
AT3G48100.1	4.23169e-10	1.4198e-08	-0.666848	0.106777	5.52154	0.109893	0.00438531	0.0151599	0.00840898	0.0151599
AT3G60810.1	4.26481e-10	1.42942e-08	0.532481	0.0852786	5.62747	0.090862	0.00408725	0.00837978	0.00779984	0.00837978
AT3G23175.1	4.28573e-10	1.43494e-08	-0.962597	0.154182	5.14885	0.22836	0.00603512	0.0347171	0.0112814	0.0347171
AT1G23720.3	4.34597e-10	1.45359e-08	-6.03664	0.967244	3.73042	8.41843	1.3957	0.208119	0.083912	0.208119
AT4G19840.1	4.35902e-10	1.45644e-08	-0.293514	0.047033	7.32795	0.0470905	0.000666136	0.000970568	0.00312604	0.00312604
AT2G46420.1	4.39595e-10	1.46725e-08	0.735237	0.11784	5.19674	0.112484	0.0130284	-0.000953481	0.0107766	0.0107766
AT3G26020.6	4.48354e-10	1.49493e-08	-1.19261	0.19124	5.23425	0.324481	0.0522749	-0.0113839	0.0104213	0.0104213
AT2G04570.1	4.60127e-10	1.53259e-08	0.395729	0.0634982	6.32016	0.105528	0.00205139	0.00162272	0.00486065	0.00486065
AT1G64510.1	4.67999e-10	1.5572e-08	0.251802	0.040421	8.32558	0.0180142	0.000263146	0.000581705	0.00253775	0.00253775
AT3G05940.1	4.81858e-10	1.60166e-08	-0.493282	0.0792433	5.8054	0.0569805	0.00314126	0.0076236	0.0067863	0.0076236
AT3G02910.1	5.18933e-10	1.72311e-08	-0.359623	0.0578798	6.52957	0.0564348	0.00142724	0.00111556	0.00431575	0.00431575
AT3G19390.1	5.30784e-10	1.76064e-08	-0.669313	0.107785	6.44968	0.235723	0.0017429	0.0181729	0.00450528	0.0181729
AT4G05320.1	5.3314e-10	1.76663e-08	0.377519	0.0608017	8.75633	0.0678701	0.00384116	0.00116924	0.00249629	0.00249629
AT3G02700.1	5.3456e-10	1.7695e-08	-0.39861	0.0642028	6.77456	0.0360813	0.0011221	0.00594419	0.00384225	0.00594419
AT1G56190.1	5.39468e-10	1.78391e-08	0.26289	0.0423526	8.05776	0.0219134	0.000451199	0.00246115	0.00262379	0.00262379
AT4G31840.1	5.43897e-10	1.79671e-08	0.451837	0.0728078	5.90129	0.0500223	0.00275604	0.00305156	0.00633135	0.00633135
AT4G00910.1	5.50445e-10	1.81647e-08	0.67171	0.10827	5.10633	0.149915	0.00715367	0.012942	0.0117861	0.012942
AT1G68190.1	5.59e-10	1.84227e-08	-0.331636	0.053476	6.8815	0.0310714	0.0012281	0.00138858	0.00367422	0.00367422
AT1G76460.1	5.5941e-10	1.84227e-08	-0.312137	0.0503329	7.04366	0.0380361	0.000892738	0.00139673	0.00345023	0.00345023
AT1G13590.1	5.69867e-10	1.87478e-08	-0.738129	0.119081	4.85967	0.132738	0.00897918	-0.00445266	0.0153298	0.0153298
AT2G41220.1	5.74465e-10	1.88797e-08	-0.330449	0.0533216	7.72002	0.0251016	0.000420172	0.00445388	0.00280362	0.00445388
AT3G53460.4	5.80829e-10	1.90693e-08	-1.04768	0.169103	6.98729	0.329844	0.0285116	0.0205097	0.00352458	0.0205097
AT2G02120.1	5.88741e-10	1.93094e-08	1.57113	0.253678	5.42619	0.565369	0.00539802	0.10492	0.00898527	0.10492
AT1G18270.4	5.92855e-10	1.94245e-08	-1.4232	0.229834	5.94868	0.480315	0.0359053	0.0546495	0.00612977	0.0546495
AT2G40230.1	5.94106e-10	1.94456e-08	-0.601542	0.0971484	5.20748	0.0766471	0.00550754	0.00121373	0.0106716	0.0106716
AT1G56600.1	6.07488e-10	1.98634e-08	1.18702	0.191812	4.08029	0.321754	0.0191883	0.0370945	0.0438834	0.0438834
AT3G43740.2	6.11023e-10	1.99586e-08	4.29845	0.694693	2.05385	5.72339	0.0557639	0.04907	0.771546	0.771546
AT1G74960.2	6.17614e-10	2.01534e-08	0.26805	0.0433327	8.03989	0.017538	0.000587698	0.00200283	0.00263125	0.00263125
AT2G35120.1	6.23907e-10	2.03381e-08	-0.368437	0.0595765	6.43721	0.0296708	0.00154786	0.00240872	0.00453677	0.00453677
AT2G36620.1	6.31865e-10	2.05766e-08	0.288	0.0465849	7.38096	0.0209332	0.000645755	0.00185122	0.00307451	0.00307451
AT3G30390.2	6.33534e-10	2.06101e-08	0.427684	0.0691837	7.15445	0.0911536	0.00336589	0.00483935	0.00331387	0.00483935
AT1G70300.1	6.48582e-10	2.10783e-08	-0.436667	0.0706792	6.85771	0.0518837	0.00101445	0.00754935	0.00371	0.00754935
AT4G00980.1	6.59527e-10	2.14123e-08	0.874512	0.14161	4.54177	0.209765	0.0125954	0.00433906	0.0217818	0.0217818
AT1G55260.1	6.63693e-10	2.15258e-08	0.398745	0.0645793	7.06459	0.0445629	0.000878763	0.00627064	0.00342345	0.00627064
AT2G43530.1	6.76912e-10	2.19103e-08	0.472275	0.0765265	5.85605	0.0938412	0.00350197	0.0060139	0.00653742	0.00653742
AT3G23580.1	6.76296e-10	2.19103e-08	0.53126	0.0860823	5.50093	0.059255	0.0041734	0.00214299	0.00852974	0.00852974
AT3G61310.1	6.79042e-10	2.19571e-08	0.415768	0.0673757	6.10849	0.0346349	0.00224886	-0.000336452	0.00553311	0.00553311
AT3G45600.1	6.84591e-10	2.21142e-08	-0.297413	0.0482061	7.52315	0.0341844	0.000615146	0.00336856	0.00294896	0.00336856
AT3G45680.1	7.03127e-10	2.26901e-08	-0.69958	0.113469	4.9201	0.1027	0.00767473	0.00430732	0.0143971	0.0143971
AT2G34910.1	7.08618e-10	2.28444e-08	-1.17433	0.190509	4.47838	0.340722	0.0147104	0.0475072	0.0235887	0.0475072
AT4G00740.1	7.22987e-10	2.32609e-08	0.728018	0.118166	7.16885	0.134735	0.00385234	0.0200846	0.00329712	0.0200846
AT5G10120.1	7.22581e-10	2.32609e-08	-1.4444	0.234439	4.12832	0.73911	0.0197616	0.0744585	0.0402871	0.0744585
AT1G60200.1	7.34841e-10	2.36186e-08	-0.40221	0.0653108	6.84628	0.0329294	0.00358478	-0.0014571	0.0037275	0.0037275
AT1G54030.1	7.40881e-10	2.37889e-08	0.321842	0.0522716	7.03814	0.041537	0.00118605	0.00349793	0.00345737	0.00349793
AT2G44650.1	7.55626e-10	2.42382e-08	0.302158	0.0490996	7.14807	0.0422764	0.000811384	0.00106666	0.00332136	0.00332136
AT3G26085.3	7.83364e-10	2.51028e-08	5.10629	0.830525	2.1826	6.22744	0.503928	-0.456427	0.678538	0.678538
AT3G14110.1	8.01013e-10	2.56428e-08	0.280253	0.0456088	7.46431	0.0200981	0.000567256	0.000848399	0.00299873	0.00299873
AT1G64460.1	8.21129e-10	2.62505e-08	-0.387071	0.0630327	6.25944	0.0398415	0.00176536	-0.000847098	0.00504571	0.00504571
AT4G13280.2	8.21632e-10	2.62505e-08	-2.25604	0.367393	3.86038	1.25	0.165486	-0.131621	0.0659042	0.0659042
AT5G62570.3	8.3462e-10	2.6639e-08	-1.0815	0.176191	5.1114	0.261332	0.0414943	0.00714112	0.0117228	0.0117228
AT4G20390.1	8.37611e-10	2.67079e-08	-0.396327	0.0645733	6.63808	0.0415222	0.00124423	0.00590384	0.00408827	0.00590384
AT4G31550.1	8.3958e-10	2.67441e-08	-0.439232	0.071568	6.21362	0.0448501	0.00359194	-0.00126799	0.0051886	0.0051886
AT3G24100.1	8.41574e-10	2.67811e-08	-0.311138	0.0506998	7.03066	0.0214397	0.000939424	0.00286241	0.00346709	0.00346709
AT1G66670.1	8.70378e-10	2.76703e-08	0.29225	0.0476634	7.25011	0.0253761	0.00068794	0.000815147	0.00320658	0.00320658
AT1G56050.1	8.8642e-10	2.81524e-08	0.435577	0.0710725	5.98795	0.134906	0.00268696	4.07978e-05	0.00597241	0.00597241
AT2G18800.1	9.09175e-10	2.88465e-08	-1.05819	0.172777	4.20657	0.268174	0.0159524	0.011292	0.035222	0.035222
AT3G18680.2	9.1835e-10	2.91089e-08	4.70482	0.768386	2.9036	6.7428	0.141394	0.87075	0.295498	0.87075
AT3G21550.1	9.28471e-10	2.94007e-08	-0.413594	0.0675669	6.11463	0.037346	0.00231401	0.00142769	0.00551219	0.00551219
AT1G73540.1	9.43348e-10	2.98423e-08	0.605825	0.0990118	5.23292	0.0859456	0.0051195	0.0116862	0.0104334	0.0116862
AT1G05150.1	9.45253e-10	2.98732e-08	0.318389	0.052038	6.91859	0.0322062	0.00102211	-0.000480415	0.0036201	0.0036201
AT5G25610.1	9.48481e-10	2.99457e-08	0.294528	0.0481424	8.69247	0.0211024	0.000168505	0.00380469	0.00249505	0.00380469
AT5G17460.1	9.53812e-10	3.00844e-08	-0.925365	0.151279	7.30607	0.195458	0.0277446	0.0114873	0.00314808	0.0114873
AT1G28660.1	9.75268e-10	3.0731e-08	0.338786	0.0554169	6.67109	0.0917185	0.00123961	0.00364891	0.00402502	0.00402502
AT3G02110.1	9.80242e-10	3.08527e-08	0.290549	0.0475328	7.29857	0.0286	0.000717453	-0.000158001	0.00315574	0.00315574
AT4G17550.1	9.81053e-10	3.08527e-08	-0.423325	0.0692561	6.29289	0.0406661	0.00168961	0.0065328	0.00494326	0.0065328
AT2G35155.1	1.00003e-09	3.14186e-08	0.458663	0.0750749	5.90022	0.0429353	0.00332606	0.000276958	0.00633607	0.00633607
AT1G64850.1	1.03485e-09	3.2481e-08	0.370878	0.0607605	6.38558	0.0335486	0.00165578	0.00465346	0.00467308	0.00467308
AT5G17990.1	1.03834e-09	3.25588e-08	0.349428	0.0572513	6.57807	0.07629	0.00140881	0.00116598	0.00421012	0.00421012
AT3G18535.2	1.06843e-09	3.34695e-08	-2.15398	0.353178	3.86288	1.20037	0.148235	0.0320041	0.0655963	0.0655963
AT4G13430.1	1.07082e-09	3.35117e-08	0.25259	0.0414185	8.0839	0.0235542	0.000327573	0.00242645	0.00261327	0.00261327
AT1G74090.1	1.08032e-09	3.37762e-08	0.508683	0.0834308	5.73429	0.0627402	0.0033839	0.00854873	0.00717346	0.00854873
AT3G26510.7	1.1355e-09	3.54666e-08	-0.665421	0.109281	5.18652	0.103813	0.00959332	0.00773292	0.0108792	0.0108792
AT1G14730.1	1.14264e-09	3.56549e-08	-0.532773	0.0875107	5.49837	0.0673413	0.00458332	0.000221059	0.00854488	0.00854488
AT1G56150.1	1.18713e-09	3.70072e-08	-0.836618	0.137557	5.17334	0.20942	0.00626082	0.0261767	0.0110155	0.0261767
AT5G60860.1	1.19691e-09	3.72759e-08	-0.408129	0.0671193	6.09519	0.0476573	0.00214397	0.00326679	0.00557888	0.00557888
AT1G72930.1	1.20475e-09	3.74839e-08	-0.747912	0.12302	5.51465	0.399502	0.00576771	0.020176	0.00844917	0.020176
AT3G30300.1	1.21848e-09	3.78744e-08	0.358675	0.059014	6.68227	0.0332404	0.00196607	0.00298098	0.00400418	0.00400418
AT1G62910.1	1.22158e-09	3.7934e-08	3.77042	0.620401	2.59329	4.1983	0.100852	0.558972	0.431253	0.558972
AT5G60250.1	1.23376e-09	3.8275e-08	1.35351	0.222771	4.17005	0.709685	0.0225614	0.0625132	0.037469	0.0625132
AT5G28510.1	1.24158e-09	3.84805e-08	-1.62005	0.266685	3.68758	0.575838	0.0311598	0.00389705	0.0907617	0.0907617
AT1G53470.1	1.26654e-09	3.92164e-08	-0.601941	0.0991406	5.49221	0.0823082	0.00457514	0.0122743	0.00858136	0.0122743
AT1G09590.1	1.27432e-09	3.94191e-08	0.278509	0.0458783	7.41962	0.0158677	0.000569689	0.000813974	0.00303857	0.00303857
AT1G72640.4	1.27736e-09	3.94754e-08	-0.921889	0.151871	5.20492	0.226241	0.0288432	0.00585788	0.0106963	0.0106963
AT1G30500.1	1.29963e-09	4.01248e-08	-4.86481	0.801789	2.433	5.14956	0.583572	-0.152215	0.518482	0.518482
AT5G50010.1	1.32451e-09	4.08537e-08	-0.653923	0.10783	5.14345	0.0989915	0.00643328	0.0134992	0.0113424	0.0134992
AT2G30870.1	1.33758e-09	4.12173e-08	0.24133	0.0398049	8.45639	0.0121988	0.000203412	0.000656959	0.00251275	0.00251275
AT2G44640.1	1.34679e-09	4.14217e-08	0.395556	0.0652548	6.18793	0.0562244	0.00202936	9.59186e-05	0.00527038	0.00527038
AT5G60640.1	1.34611e-09	4.14217e-08	0.295061	0.0486755	7.60823	0.0290031	0.00117943	0.00206746	0.00288224	0.00288224
AT3G43960.1	1.35189e-09	4.15385e-08	-0.508041	0.0838198	5.93793	0.0756725	0.00285316	0.00919101	0.00617432	0.00919101
AT3G62680.1	1.36287e-09	4.18359e-08	-0.999288	0.164904	6.68815	0.509424	0.00169494	0.0449224	0.00399333	0.0449224
AT4G36880.1	1.3698e-09	4.20084e-08	0.584461	0.0964618	6.24887	0.678407	0.00253589	0.0134153	0.00507838	0.0134153
AT1G48350.1	1.38916e-09	4.25617e-08	0.242901	0.0401043	8.39725	0.0327213	0.000234486	0.00208153	0.00252269	0.00252269
AT3G46780.1	1.4023e-09	4.29231e-08	0.254394	0.0420124	9.88344	0.0334464	4.94669e-05	0.000818982	0.00297632	0.00297632
AT1G10095.1	1.4238e-09	4.35399e-08	-0.684962	0.113165	4.95169	0.107442	0.00802406	0.00977282	0.0139297	0.0139297
AT3G26744.2	1.43655e-09	4.38879e-08	6.02866	0.996254	4.01442	11.5721	0.47858	1.22289	0.049475	1.22289
AT1G58807.2	1.47423e-09	4.49534e-08	0.740987	0.122535	5.66372	0.20763	0.00880128	0.0169383	0.00759017	0.0169383
AT1G59124.1	1.47423e-09	4.49534e-08	0.740987	0.122535	5.66372	0.20763	0.00880128	0.0169383	0.00759017	0.0169383
AT1G62570.1	1.48026e-09	4.50527e-08	-0.310668	0.0513797	7.62832	0.0221549	0.000498785	0.00402672	0.00286737	0.00402672
AT2G26900.1	1.48029e-09	4.50527e-08	0.240874	0.039837	8.44283	0.018356	0.000205714	0.00123399	0.00251483	0.00251483
AT3G17970.1	1.50441e-09	4.57436e-08	0.411296	0.0680515	6.13534	0.0419079	0.00249644	0.00511755	0.00544242	0.00544242
AT4G18640.1	1.50838e-09	4.58209e-08	-0.433165	0.071675	5.94006	0.0575615	0.00264133	0.000622942	0.00616547	0.00616547
AT5G27930.2	1.52196e-09	4.61897e-08	-0.378673	0.0626732	6.40227	0.0307836	0.00210564	0.00223275	0.00462795	0.00462795
AT3G01490.1	1.5277e-09	4.632e-08	0.344923	0.0570931	7.07196	0.0278441	0.00200592	0.003582	0.00341412	0.003582
AT5G57480.1	1.54096e-09	4.66781e-08	-0.523877	0.0867343	5.50954	0.100707	0.00441719	0.00136778	0.00847911	0.00847911
AT4G17600.1	1.54958e-09	4.68948e-08	0.262136	0.0434064	7.77929	0.0826703	0.000463973	-6.86227e-05	0.00276594	0.00276594
AT2G23120.1	1.59418e-09	4.81992e-08	-0.250182	0.0414584	8.00706	0.013891	0.000300969	0.00121146	0.00264554	0.00264554
AT1G79920.1	1.66146e-09	5.01861e-08	0.279628	0.0463892	7.37467	0.0167294	0.000608587	0.000241929	0.00308049	0.00308049
AT3G06650.1	1.66826e-09	5.03441e-08	0.249711	0.0414307	8.04715	0.0137685	0.000314381	0.00122929	0.00262819	0.00262819
AT5G37540.1	1.67646e-09	5.05441e-08	-0.444669	0.0737868	5.8468	0.0548059	0.00275207	0.00297833	0.00658136	0.00658136
AT1G49630.5	1.67896e-09	5.05719e-08	5.52359	0.9166	2.62794	8.08972	1.02631	-0.988848	0.413963	0.413963
AT5G38530.1	1.72154e-09	5.1806e-08	0.325954	0.0541262	6.77667	0.0259159	0.00118351	0.000463971	0.00383874	0.00383874
AT3G55950.1	1.73082e-09	5.20365e-08	-0.641617	0.106559	4.99499	0.108674	0.00615824	0.00353934	0.0133071	0.0133071
AT1G22360.1	1.74226e-09	5.23315e-08	0.27738	0.0460751	7.4284	0.0288594	0.000608677	0.00145567	0.0030306	0.0030306
AT2G41680.1	1.89285e-09	5.68015e-08	0.255433	0.0425243	7.87095	0.0776121	0.000387052	0.000343029	0.00271292	0.00271292
AT2G45270.1	1.89802e-09	5.69032e-08	0.43456	0.0723507	5.87514	0.070298	0.0025249	0.00267566	0.00644874	0.00644874
AT1G26945.1	1.93519e-09	5.79636e-08	0.385427	0.064204	6.24544	0.181081	0.00197753	0.00168209	0.00508902	0.00508902
AT1G10370.1	1.97928e-09	5.9229e-08	-0.524034	0.0873463	5.51346	0.231735	0.00462278	-0.00118906	0.00845616	0.00845616
AT4G08870.1	2.08033e-09	6.21949e-08	0.544374	0.0908592	5.40006	0.0665548	0.0049983	0.00398595	0.0091538	0.0091538
AT3G20940.1	2.10349e-09	6.28289e-08	-0.92854	0.155025	4.36613	0.337967	0.0137096	0.00458482	0.0274895	0.0274895
AT5G51070.1	2.11419e-09	6.30896e-08	-0.2816	0.0470212	8.35849	0.0352589	0.000232201	0.00355808	0.00253043	0.00355808
AT2G14100.1	2.13742e-09	6.37238e-08	-0.715756	0.119552	4.80322	0.127677	0.00775174	0.0167498	0.0162585	0.0167498
AT1G75270.1	2.15134e-09	6.40197e-08	0.470419	0.0785872	6.05437	0.0580165	0.00252818	0.00805916	0.0057232	0.00805916
AT3G02020.1	2.14944e-09	6.40197e-08	1.00023	0.167093	4.64078	0.282412	0.0149699	0.032893	0.0193876	0.032893
AT2G29420.1	2.15608e-09	6.40837e-08	0.67898	0.113436	6.35181	0.126269	0.00181039	0.0202485	0.00476773	0.0202485
AT3G55010.2	2.15748e-09	6.40837e-08	2.22246	0.371309	4.26202	1.19485	0.204173	-0.024305	0.0321761	0.0321761
AT4G31250.1	2.21739e-09	6.58023e-08	-0.543683	0.0909014	5.41908	0.11536	0.0051347	0.00260554	0.00903056	0.00903056
AT1G69900.1	2.23339e-09	6.62159e-08	-0.670806	0.112178	4.9628	0.174175	0.00780412	-0.00256225	0.0137682	0.0137682
AT5G61790.1	2.2453e-09	6.65077e-08	0.251245	0.0420214	7.97184	0.0127516	0.000365381	8.72095e-05	0.0026617	0.0026617
AT1G16840.1	2.27265e-09	6.72556e-08	-0.60171	0.100671	6.33825	0.0852809	0.00374586	0.0136277	0.00480702	0.0136277
AT1G64330.1	2.29899e-09	6.79726e-08	0.328784	0.0550253	6.74451	0.0345147	0.0012974	0.00167331	0.00389309	0.00389309
AT3G62410.1	2.33481e-09	6.89682e-08	-0.260738	0.0436555	7.7033	0.0865163	0.000452359	0.00157458	0.00281474	0.00281474
AT1G49360.1	2.39246e-09	7.06062e-08	0.739381	0.123878	5.01627	0.155132	0.0132995	0.00482988	0.0130074	0.0130074
AT3G15190.1	2.40747e-09	7.09839e-08	0.239284	0.0400971	8.4058	0.0345072	0.000235068	0.000737887	0.00252112	0.00252112
AT5G26260.1	2.45003e-09	7.21726e-08	-0.811196	0.135998	7.62367	0.493827	0.000563977	0.0311426	0.00287078	0.0311426
AT1G29450.2	2.45994e-09	7.23979e-08	0.97289	0.163124	4.73309	0.265125	0.00942724	0.0361892	0.0175129	0.0361892
AT3G07070.1	2.52155e-09	7.41433e-08	-1.64439	0.275902	4.40133	0.847822	0.0171246	0.11337	0.0261551	0.11337
AT2G01090.2	2.60441e-09	7.65096e-08	4.29641	0.721508	1.96769	5.33182	0.0548122	0.0410528	0.837599	0.837599
AT1G71270.1	2.61485e-09	7.67216e-08	-0.462541	0.0776842	6.79171	0.0553971	0.00122542	0.00912002	0.003814	0.00912002
AT3G06030.1	2.6164e-09	7.67216e-08	0.694879	0.116708	4.86418	0.11047	0.00809163	0.0132605	0.0152581	0.0152581
AT5G62480.1	2.70248e-09	7.91732e-08	-0.640075	0.107599	5.12048	0.0901027	0.00823551	0.00578064	0.0116116	0.0116116
AT3G27360.1	2.75823e-09	8.0733e-08	0.409825	0.0689318	6.0952	0.0424402	0.00256672	0.00478634	0.00557887	0.00557887
AT4G22214.1	2.80849e-09	8.21291e-08	-2.66707	0.448819	3.53285	2.05331	0.0919926	0.25333	0.11947	0.25333
AT2G27820.1	2.85061e-09	8.32851e-08	0.347038	0.0584241	6.52282	0.0270662	0.00152052	0.00235825	0.00433099	0.00433099
AT3G61420.1	2.87744e-09	8.39924e-08	-0.78494	0.132179	5.90384	0.141564	0.0139833	0.0159677	0.00632018	0.0159677
AT1G06080.1	2.91253e-09	8.49396e-08	0.53367	0.0898972	7.01734	0.0747153	0.000968332	0.0128857	0.00348453	0.0128857
AT5G23310.1	2.92902e-09	8.5343e-08	0.457976	0.0771585	5.7662	0.0625249	0.00321206	0.00199638	0.00699382	0.00699382
AT1G34780.1	2.9445e-09	8.57161e-08	0.437065	0.0736461	5.92453	0.0461032	0.00306705	0.00621477	0.0062308	0.0062308
AT1G74790.1	2.98559e-09	8.68336e-08	-0.296977	0.0500603	7.08043	0.0283814	0.000892571	0.00197796	0.00340349	0.00340349
AT3G03040.1	3.04291e-09	8.84205e-08	0.428619	0.0722887	5.93537	0.0505439	0.00277323	0.00570732	0.00618503	0.00618503
AT4G21980.1	3.14899e-09	9.14202e-08	-0.310315	0.0523859	7.00979	0.0458606	0.00104465	0.00365984	0.0034945	0.00365984
AT1G80940.2	3.17661e-09	9.21388e-08	1.61065	0.271969	4.25712	0.773492	0.0943721	0.00308724	0.0324284	0.0324284
AT1G73760.1	3.27214e-09	9.48241e-08	-0.341327	0.0576826	6.58269	0.0639009	0.0015035	0.00372732	0.00420042	0.00420042
AT2G41820.1	3.29499e-09	9.54002e-08	0.336415	0.0568636	6.78528	0.0299174	0.00115012	0.00439297	0.00382453	0.00439297
AT3G46100.1	3.30381e-09	9.55695e-08	0.368904	0.0623597	6.52575	0.0496683	0.00149838	0.00516802	0.00432435	0.00516802
AT5G21930.4	3.35681e-09	9.6928e-08	-0.666996	0.112799	6.09665	0.110419	0.0162382	0.00420095	0.00557385	0.00557385
AT5G24800.1	3.3565e-09	9.6928e-08	0.381254	0.0644758	6.17977	0.0543355	0.00182989	0.00262799	0.00529662	0.00529662
AT5G55060.2	3.40768e-09	9.83082e-08	3.99674	0.676193	2.45299	5.35453	0.225117	0.558718	0.50695	0.558718
AT1G02360.1	3.55026e-09	1.02238e-07	-0.676191	0.114533	5.74582	0.124268	0.00873779	0.0137499	0.0071074	0.0137499
AT5G03190.1	3.54936e-09	1.02238e-07	0.48299	0.0818082	5.92019	0.0494084	0.00522365	0.00107325	0.00624934	0.00624934
AT2G42530.1	3.64793e-09	1.04956e-07	0.277117	0.0469737	8.04328	0.294914	0.000358394	0.00342422	0.00262982	0.00342422
AT1G63420.1	3.6693e-09	1.05477e-07	-0.55382	0.0938925	5.36578	0.137772	0.00572804	0.00351954	0.00938476	0.00938476
AT3G59980.1	3.70277e-09	1.06344e-07	0.374261	0.0634668	6.30103	0.0368356	0.0019867	0.000204013	0.0049185	0.0049185
AT4G11175.1	3.74113e-09	1.07349e-07	0.356002	0.060388	6.40126	0.0730654	0.00162087	0.00404693	0.00463064	0.00463064
AT1G75750.1	3.76778e-09	1.08017e-07	-0.23365	0.0396415	8.5343	0.152875	0.000190891	0.000549188	0.00250303	0.00250303
AT3G27340.1	3.82321e-09	1.09509e-07	0.678651	0.115188	5.15457	0.159633	0.011528	-0.00074511	0.0112178	0.0112178
AT4G11320.1	3.91388e-09	1.12006e-07	-0.820416	0.139342	8.69956	0.158843	0.000581169	0.0327037	0.00249506	0.0327037
AT5G64120.1	3.92839e-09	1.12321e-07	0.645964	0.109724	6.33127	0.140283	0.00189731	0.0187416	0.00482754	0.0187416
AT5G56870.1	4.05347e-09	1.15794e-07	-0.591458	0.100554	8.61286	0.302069	0.00018281	0.0171505	0.0024971	0.0171505
AT5G63650.1	4.12046e-09	1.17603e-07	0.66739	0.113516	5.49714	0.358904	0.00454087	0.017549	0.00855217	0.017549
AT1G25141.1	4.1716e-09	1.18957e-07	3.66904	0.624279	2.34289	4.51851	0.0953144	0.185378	0.572784	0.572784
AT4G26370.1	4.19363e-09	1.19479e-07	0.293753	0.0499889	7.1323	0.0451837	0.00094373	0.00231378	0.00334007	0.00334007
AT1G15870.1	4.32007e-09	1.22973e-07	-2.14685	0.365643	3.30917	1.20208	0.0573322	0.0236208	0.171858	0.171858
AT1G78920.1	4.34487e-09	1.23569e-07	0.275867	0.0469921	7.45924	0.0198187	0.000782427	0.00189888	0.00300316	0.00300316
AT1G62150.1	4.43695e-09	1.26076e-07	1.72208	0.293519	3.59561	0.832789	0.0406252	0.0231944	0.107066	0.107066
AT1G75900.1	4.46935e-09	1.26884e-07	0.430512	0.0733934	5.88744	0.0502084	0.00284118	0.000562539	0.00639297	0.00639297
AT1G63450.1	4.68246e-09	1.32817e-07	-1.81041	0.309046	3.66959	0.779956	0.0469331	0.116797	0.0937769	0.116797
AT5G47740.1	4.7551e-09	1.34759e-07	-0.93299	0.159335	4.34166	0.216174	0.0150362	0.0251513	0.0284855	0.0284855
AT1G73580.1	4.89571e-09	1.38518e-07	-1.74984	0.299083	3.57087	0.689525	0.0415131	-0.00452119	0.111831	0.111831
AT1G79410.1	4.89637e-09	1.38518e-07	0.506852	0.0866317	5.54196	0.0788618	0.00457521	0.00744504	0.00829058	0.00829058
AT2G38540.1	4.96628e-09	1.40372e-07	0.250199	0.0427816	10.0053	0.0157903	4.8383e-05	0.00223712	0.00308921	0.00308921
AT3G20410.2	4.98017e-09	1.40641e-07	-0.427139	0.0730422	6.57701	0.047944	0.00493363	0.00417412	0.00421236	0.00421236
AT1G22230.1	5.01286e-09	1.41439e-07	0.687966	0.117667	4.84899	0.118504	0.00823425	-0.00206921	0.0155007	0.0155007
AT2G42300.1	5.02154e-09	1.4156e-07	0.376775	0.064445	6.55517	0.0342706	0.00286054	0.00306902	0.00425917	0.00425917
AT1G08590.1	5.13397e-09	1.44602e-07	-0.393919	0.0674198	6.05469	0.0513104	0.00207015	0.00147788	0.00572202	0.00572202
AT1G19920.1	5.15098e-09	1.44954e-07	0.310124	0.0530832	6.84916	0.0245168	0.00110749	0.00220893	0.00372307	0.00372307
AT1G16590.1	5.41957e-09	1.52379e-07	-0.864828	0.148246	4.60364	0.171739	0.0174421	-0.00642954	0.0202324	0.0202324
AT1G08520.1	5.59354e-09	1.57133e-07	0.231902	0.0397878	8.54418	0.0319168	0.000211765	0.00191088	0.00250207	0.00250207
AT1G19485.2	5.59903e-09	1.5715e-07	0.896296	0.153783	5.56368	0.298683	0.032376	0.00175726	0.00816556	0.00816556
AT5G64300.1	5.6435e-09	1.5826e-07	0.290105	0.0497864	7.12178	0.0231109	0.000896479	0.000353045	0.0033527	0.0033527
AT3G22500.1	5.7067e-09	1.59892e-07	4.12527	0.708185	3.37667	4.00611	0.0621108	0.797649	0.154767	0.797649
AT2G21490.1	5.86742e-09	1.64252e-07	2.08103	0.357535	3.86134	1.03455	0.0320984	0.187041	0.065785	0.187041
AT5G35760.1	5.97789e-09	1.67199e-07	-2.597	0.446421	3.04444	1.61135	0.0944114	0.0739349	0.247232	0.247232
AT1G11280.4	6.16109e-09	1.72173e-07	-6.57329	1.13092	2.41092	11.0379	0.175448	2.0171	0.53144	2.0171
AT5G01250.1	6.19144e-09	1.72871e-07	-0.624926	0.107533	5.04277	0.106383	0.00718366	0.0108112	0.0126391	0.0126391
AT2G41110.1	6.33856e-09	1.76824e-07	-0.293742	0.0505792	7.02329	0.0561032	0.000908867	0.00302804	0.00347671	0.00347671
AT2G21790.1	6.40219e-09	1.78445e-07	0.28166	0.0485128	7.1971	0.0325179	0.000769678	0.000749774	0.00326488	0.00326488
AT3G02690.1	6.5523e-09	1.8247e-07	0.304021	0.0523992	6.89726	0.0222632	0.00105589	0.00247089	0.00365098	0.00365098
AT5G63570.1	6.62349e-09	1.84293e-07	0.253656	0.0437322	7.69178	0.0337459	0.000456052	0.00151244	0.00282254	0.00282254
AT1G12120.1	6.68224e-09	1.85766e-07	-0.280619	0.0483933	7.16334	0.016607	0.000711198	0.00114211	0.0033035	0.0033035
AT1G29050.1	6.73913e-09	1.87186e-07	-0.386244	0.0666248	6.17252	0.0328549	0.00228939	0.000526029	0.0053201	0.0053201
AT5G61130.1	7.0265e-09	1.94999e-07	0.390374	0.0674188	6.11823	0.0416527	0.00229197	0.00489263	0.00549996	0.00549996
AT4G25250.1	7.16962e-09	1.98799e-07	-1.30054	0.224738	4.6074	0.392067	0.0125524	0.0740315	0.0201441	0.0740315
AT4G23800.1	7.21383e-09	1.99852e-07	0.339072	0.0586034	6.48526	0.0366702	0.00146912	0.00178894	0.00441835	0.00441835
AT3G23080.1	7.2398e-09	2.00399e-07	0.359103	0.062072	6.74076	0.0280095	0.00270547	0.000683158	0.00389956	0.00389956
AT1G07650.3	7.26981e-09	2.01056e-07	0.453072	0.0783243	6.45656	0.0898058	0.00499057	0.00552605	0.00448814	0.00552605
AT1G04480.1	7.28837e-09	2.01396e-07	0.291537	0.0504028	7.06643	0.0186868	0.000933935	0.00205052	0.00342111	0.00342111
AT1G06450.1	7.29795e-09	2.01487e-07	-0.663771	0.114761	4.8948	0.149994	0.00779657	0.000993806	0.0147809	0.0147809
AT3G50690.1	7.36903e-09	2.03275e-07	-0.285702	0.0494098	7.07802	0.0211224	0.000778631	0.000197584	0.00340651	0.00340651
AT1G64355.1	7.43173e-09	2.04829e-07	5.55093	0.960226	4.17729	8.87949	0.52487	1.05576	0.0370073	1.05576
AT5G45950.1	7.47771e-09	2.05919e-07	0.502468	0.0869348	7.14161	0.0584159	0.000831056	0.0121249	0.003329	0.0121249
AT5G48300.1	7.61099e-09	2.0941e-07	0.230357	0.0398759	8.4642	0.0624137	0.000214266	5.29002e-05	0.0025116	0.0025116
AT1G10480.1	7.66258e-09	2.10649e-07	-1.05751	0.183096	4.32564	0.385394	0.0163544	0.0411154	0.0291705	0.0411154
AT2G12400.1	7.70856e-09	2.11732e-07	-0.297322	0.051487	6.93879	0.0222111	0.000953023	-0.000182377	0.00359139	0.00359139
AT5G62310.1	7.75812e-09	2.12911e-07	-1.47095	0.254771	3.9105	0.603285	0.0295823	0.0816888	0.0600074	0.0816888
AT3G12200.3	7.84306e-09	2.15058e-07	-5.82399	1.00904	2.93957	9.07355	0.638069	1.10736	0.282424	1.10736
AT2G44870.1	7.88709e-09	2.16081e-07	0.290051	0.0502613	7.04221	0.0422789	0.000878529	0.000372015	0.0034521	0.0034521
AT1G28590.1	7.9261e-09	2.16964e-07	-3.60788	0.62528	2.44196	4.88681	0.156949	0.356533	0.513294	0.513294
AT1G30880.1	7.97993e-09	2.18252e-07	-0.508536	0.0881515	6.86442	0.0596796	0.00106585	0.0122553	0.00369983	0.0122553
AT1G14870.1	8.32549e-09	2.27316e-07	0.360915	0.0626399	6.34933	0.0494318	0.0019516	0.00292651	0.00477485	0.00477485
AT1G61740.1	8.32059e-09	2.27316e-07	0.521569	0.0905213	7.44774	0.154509	0.000659769	0.0133873	0.0030133	0.0133873
AT1G79160.1	8.33959e-09	2.27507e-07	0.616142	0.106942	5.74127	0.128344	0.00319588	0.0164098	0.00713327	0.0164098
AT1G20225.1	8.39145e-09	2.28728e-07	-0.330523	0.0573785	6.58663	0.0224901	0.00145176	0.000658143	0.00419217	0.00419217
AT2G34080.1	8.42578e-09	2.29468e-07	0.5419	0.0940845	5.34209	0.538808	0.00562244	0.000549637	0.00955223	0.00955223
AT1G10730.1	8.47938e-09	2.30732e-07	0.669901	0.11633	4.93208	0.164097	0.00752725	0.0156715	0.0142184	0.0156715
AT4G34630.1	8.67603e-09	2.35884e-07	0.445168	0.0773563	5.74922	0.0421417	0.00317014	-0.000614254	0.00708814	0.00708814
AT3G04230.1	8.75848e-09	2.37924e-07	0.763125	0.132644	4.68036	0.232377	0.00948926	0.0206727	0.0185478	0.0206727
AT3G60440.1	8.97314e-09	2.43549e-07	0.477959	0.0831367	5.60655	0.0550758	0.00392873	0.00391407	0.00791991	0.00791991
AT1G55240.1	9.0518e-09	2.45477e-07	-0.616381	0.107241	5.04661	0.106408	0.0071294	0.000848852	0.0125861	0.0125861
AT3G30390.1	9.09275e-09	2.46379e-07	-0.465491	0.0809994	8.63451	0.0534481	0.000350308	0.010897	0.00249615	0.010897
AT2G04800.1	9.10763e-09	2.46574e-07	-0.928505	0.161576	4.37746	0.176486	0.0177068	-0.0114629	0.0270476	0.0270476
AT2G26440.1	9.16909e-09	2.48029e-07	0.851414	0.14819	4.80486	0.242211	0.00987765	0.0277685	0.0162306	0.0277685
AT5G67130.1	9.23657e-09	2.49644e-07	0.326732	0.0568805	6.59972	0.0312991	0.00138129	0.00244178	0.00416509	0.00416509
AT5G22880.1	9.28861e-09	2.50839e-07	0.272927	0.0475216	7.24235	0.0199492	0.000656431	0.00142186	0.00321494	0.00321494
AT5G06300.1	9.42771e-09	2.54382e-07	-0.477294	0.0831419	5.59366	0.0502086	0.00385635	0.00443593	0.00799377	0.00799377
AT2G37980.1	9.47012e-09	2.55312e-07	-0.917398	0.159827	4.32098	0.19719	0.0144159	0.0227568	0.0293748	0.0293748
AT5G08000.1	9.53407e-09	2.5682e-07	0.741536	0.129214	5.71051	0.160802	0.00367701	0.0249452	0.00731402	0.0249452
AT3G59380.1	9.83595e-09	2.6473e-07	0.395534	0.0689861	6.08683	0.0474511	0.0023252	0.00583322	0.00560797	0.00583322
AT1G60810.1	9.86809e-09	2.65372e-07	0.363108	0.0633367	6.39787	0.0923058	0.00223718	0.00110076	0.00463974	0.00463974
AT1G49670.1	9.88173e-09	2.65517e-07	0.278695	0.0486145	7.18874	0.0168501	0.000777157	0.00165901	0.00327434	0.00327434
AT1G63170.1	1.00591e-08	2.70056e-07	0.349566	0.0610092	6.39465	0.0306364	0.00173235	0.000447206	0.00464843	0.00464843
AT4G38520.1	1.01563e-08	2.72438e-07	0.286384	0.0499964	7.33938	0.0181497	0.0011704	0.000849589	0.0031147	0.0031147
AT3G12930.1	1.03241e-08	2.76708e-07	0.337539	0.0589555	6.50672	0.0527899	0.00159053	0.00245065	0.0043679	0.0043679
AT5G40730.1	1.06478e-08	2.85147e-07	-0.80505	0.140741	7.1742	0.264474	0.000817016	0.0331397	0.00329095	0.0331397
AT5G64640.1	1.07347e-08	2.87232e-07	-0.498146	0.0871084	5.4988	0.0560711	0.00446546	0.00256944	0.00854232	0.00854232
AT2G40080.1	1.07915e-08	2.88513e-07	0.269248	0.0470895	7.29165	0.0186874	0.000638431	0.00061797	0.00316287	0.00316287
AT5G36160.1	1.09364e-08	2.92145e-07	0.280438	0.049066	7.12984	0.0220099	0.000784083	0.00309954	0.00334302	0.00334302
AT1G56260.1	1.09659e-08	2.92687e-07	4.29082	0.750791	1.88836	4.97183	0.0648439	-0.019441	0.901476	0.901476
AT3G51810.1	1.10881e-08	2.95703e-07	1.90026	0.332609	4.79139	0.859011	0.011076	0.178573	0.0164617	0.178573
AT1G65985.2	1.12467e-08	2.99684e-07	4.43923	0.777344	1.98043	5.62902	0.208256	0.221192	0.827623	0.827623
AT1G47550.1	1.13033e-08	3.00942e-07	0.273429	0.0478867	7.32494	0.0224047	0.000802046	0.00236984	0.00312904	0.00312904
AT1G21310.1	1.13512e-08	3.01968e-07	-0.253909	0.0444737	10.021	0.0174573	5.73057e-05	0.0033334	0.00310473	0.0033334
AT5G57860.3	1.13685e-08	3.02178e-07	4.18794	0.733576	2.78036	5.18144	0.222023	0.70049	0.344362	0.70049
AT3G21760.1	1.14018e-08	3.02812e-07	0.361997	0.0634144	6.46998	0.0550153	0.00169572	0.00519808	0.00445516	0.00519808
AT3G07230.1	1.14513e-08	3.03876e-07	0.295054	0.051694	6.96051	0.0266885	0.00101991	0.00251642	0.00356112	0.00356112
AT3G56090.1	1.14949e-08	3.04781e-07	0.59917	0.104988	6.61814	0.098061	0.0013686	0.0175269	0.00412774	0.0175269
AT3G25900.1	1.16559e-08	3.08794e-07	0.447513	0.0784466	5.86204	0.200815	0.00404017	0.00506659	0.00650933	0.00650933
AT2G20920.1	1.17174e-08	3.09914e-07	-0.259112	0.0454281	7.49694	0.0198239	0.000567027	0.000457929	0.00297076	0.00297076
AT4G31650.2	1.17095e-08	3.09914e-07	0.438301	0.0768423	5.75191	0.0878249	0.00304941	0.00122033	0.00707301	0.00707301
AT5G22340.1	1.17854e-08	3.11455e-07	0.42687	0.0748527	6.52019	0.0712279	0.00526806	0.000970539	0.00433695	0.00433695
AT1G71530.1	1.19234e-08	3.14843e-07	-1.4417	0.252894	4.13302	0.493716	0.0696821	-0.00341744	0.039956	0.039956
AT5G54145.1	1.19879e-08	3.16285e-07	-0.39114	0.0686223	6.17835	0.0355111	0.00229687	0.00577573	0.00530122	0.00577573
AT1G47480.1	1.2069e-08	3.18163e-07	-0.555863	0.0975412	5.28883	0.0721328	0.005692	0.0106182	0.00995682	0.0106182
AT2G15290.1	1.21394e-08	3.19757e-07	0.255101	0.0447722	7.53648	0.0288525	0.00049827	0.00292519	0.0029381	0.0029381
AT2G34500.1	1.21906e-08	3.20843e-07	-0.649235	0.11396	6.17859	0.199983	0.00233769	0.0199255	0.00530043	0.0199255
AT3G08740.1	1.24751e-08	3.28061e-07	0.263377	0.0462625	7.41891	0.09571	0.000629715	-6.88031e-05	0.00303923	0.00303923
AT1G22690.1	1.2935e-08	3.39876e-07	-0.706227	0.124184	5.46006	0.156375	0.0105391	0.0158983	0.00877475	0.0158983
AT3G48560.1	1.30313e-08	3.42128e-07	-0.240195	0.0422458	8.89697	0.0194528	0.000137767	0.00292173	0.0025081	0.00292173
AT3G28130.6	1.31673e-08	3.45417e-07	4.44223	0.781548	1.95364	5.2535	0.198421	-0.116635	0.848695	0.848695
AT1G25145.1	1.31868e-08	3.45645e-07	0.646893	0.113817	6.14238	0.119006	0.00620185	0.0160055	0.00541896	0.0160055
AT3G52870.1	1.32045e-08	3.45827e-07	0.266616	0.0469113	7.30271	0.0149789	0.000621072	0.00106243	0.00315151	0.00315151
AT1G09995.3	1.33993e-08	3.50643e-07	4.25923	0.749747	1.88322	4.93121	0.0579203	-0.0404268	0.905716	0.905716
AT1G72770.2	1.36996e-08	3.5821e-07	-1.35354	0.238421	4.88563	0.382498	0.0825255	-0.0396476	0.0149222	0.0149222
AT5G26280.1	1.43647e-08	3.75295e-07	0.473494	0.0835236	8.16836	0.0848825	0.000349543	0.0116096	0.00258246	0.0116096
AT5G55700.1	1.44902e-08	3.78266e-07	-0.421898	0.0744417	6.38804	0.0826777	0.00352906	0.00597077	0.00466637	0.00597077
AT5G65020.1	1.51232e-08	3.94469e-07	0.3601	0.0636201	7.35384	0.144189	0.000751458	0.00618714	0.00310054	0.00618714
AT5G07820.1	1.52198e-08	3.96667e-07	-0.451765	0.0798303	5.65434	0.0426733	0.00328022	0.00100921	0.00764471	0.00764471
AT1G23160.1	1.54307e-08	4.01836e-07	-4.09859	0.724554	1.9354	3.43247	0.0367252	-0.0110589	0.863239	0.863239
AT2G46650.1	1.56477e-08	4.07156e-07	0.736306	0.13022	4.63777	0.114359	0.00961598	0.00372228	0.0194538	0.0194538
AT1G22750.4	1.567e-08	4.07408e-07	-0.501369	0.0886742	5.84256	0.0695299	0.00687787	-0.00294279	0.00660174	0.00660174
AT3G26450.1	1.58163e-08	4.10877e-07	0.282243	0.0499328	7.52829	0.0210613	0.000561401	0.0037128	0.00294475	0.0037128
AT3G16440.1	1.58318e-08	4.10949e-07	-0.424053	0.0750231	5.86477	0.132099	0.00315222	0.000156612	0.00649658	0.00649658
AT1G62250.1	1.58561e-08	4.11246e-07	-0.886401	0.156829	4.74126	0.283748	0.0248031	-0.000165322	0.0173601	0.0173601
AT3G02570.1	1.61341e-08	4.17781e-07	0.55446	0.098151	7.19766	0.0739654	0.00082604	0.0156887	0.00326425	0.0156887
AT3G13180.1	1.61327e-08	4.17781e-07	0.385436	0.0682301	6.07068	0.0618229	0.00231581	7.35491e-05	0.00566479	0.00566479
AT4G37920.1	1.6252e-08	4.20495e-07	0.443491	0.0785247	5.70947	0.0867041	0.00325027	0.00670409	0.00732022	0.00732022
AT4G19690.2	1.65074e-08	4.2676e-07	-1.8929	0.335316	6.24114	0.913359	0.00347962	0.189269	0.00510237	0.189269
AT1G11580.1	1.68745e-08	4.35901e-07	-0.360535	0.0639096	6.85374	0.0410524	0.00172062	0.00528128	0.00371605	0.00528128
AT4G21215.2	1.69949e-08	4.38656e-07	-0.419831	0.0744368	6.21847	0.111431	0.00376539	0.00573318	0.00517331	0.00573318
AT5G39050.1	1.72968e-08	4.4609e-07	0.616231	0.109318	6.59901	0.103456	0.00137999	0.0191063	0.00416654	0.0191063
AT3G26520.1	1.76451e-08	4.54405e-07	-0.591485	0.104992	11.2912	0.0958718	1.3031e-05	0.018884	0.00548534	0.018884
AT3G49620.1	1.76475e-08	4.54405e-07	1.05777	0.187761	4.31684	0.270739	0.0154308	0.045005	0.0295581	0.045005
AT5G59140.1	1.77696e-08	4.57182e-07	0.402946	0.0715404	5.94966	0.0498702	0.00264801	0.000917142	0.00612576	0.00612576
AT4G37900.1	1.77926e-08	4.57407e-07	-1.49907	0.26616	4.72111	0.832304	0.103702	-0.018151	0.0177403	0.0177403
AT1G70990.1	1.79918e-08	4.62158e-07	-0.93119	0.16539	4.27262	0.18522	0.0152509	0.0104715	0.0316412	0.0316412
AT1G28610.2	1.80116e-08	4.62298e-07	-2.10137	0.373239	4.77454	2.13639	0.112066	0.126746	0.0167565	0.126746
AT2G41280.1	1.81833e-08	4.66332e-07	1.81576	0.322605	3.44001	0.677169	0.0387043	0.0243645	0.139708	0.139708
AT2G17930.1	1.87471e-08	4.80408e-07	-0.366542	0.065184	7.32939	0.0367276	0.000690186	0.00659374	0.0031246	0.00659374
AT1G68725.1	1.89216e-08	4.84492e-07	-0.945415	0.168176	4.29061	0.228528	0.0177195	0.00281575	0.0307659	0.0307659
AT3G16370.1	1.89588e-08	4.85058e-07	0.230829	0.0410638	9.68444	0.0353975	6.93243e-05	0.0024525	0.00282136	0.00282136
AT4G20953.1	1.96214e-08	5.0161e-07	2.2642	0.403219	3.25859	1.54335	0.0934115	-0.056954	0.185307	0.185307
AT5G45490.1	2.01949e-08	5.15862e-07	-0.355438	0.0633543	6.73725	0.0293802	0.00297511	0.0032058	0.00390563	0.00390563
AT3G59930.1	2.03861e-08	5.20332e-07	4.22456	0.753216	3.8103	5.72663	0.073599	0.898975	0.0723647	0.898975
AT3G21090.1	2.09573e-08	5.34486e-07	1.08561	0.193724	5.49683	0.444735	0.00487528	0.0594603	0.00855397	0.0594603
AT1G53350.1	2.13511e-08	5.44097e-07	0.734379	0.131123	4.62998	0.154874	0.00984707	0.0167842	0.0196271	0.0196271
AT1G44318.1	2.14169e-08	5.45341e-07	-3.53335	0.630938	2.39574	2.68656	0.141951	0.253541	0.540477	0.540477
AT1G45474.2	2.15963e-08	5.49473e-07	0.387461	0.0692055	7.25034	0.105054	0.00325315	0.00495726	0.00320633	0.00495726
AT3G23400.1	2.1965e-08	5.58412e-07	0.238018	0.0425354	7.87341	0.053699	0.000390006	0.00208816	0.00271158	0.00271158
AT3G47560.1	2.20244e-08	5.59479e-07	0.53439	0.0955071	5.53429	0.0675581	0.00730213	-0.000452629	0.0083349	0.0083349
AT1G05320.1	2.27137e-08	5.76532e-07	4.90535	0.87753	3.16524	7.6318	0.76651	0.55359	0.211348	0.55359
AT1G56280.1	2.35512e-08	5.97318e-07	-0.219148	0.0392481	9.01611	0.0286453	0.000112705	0.00160892	0.002528	0.002528
AT2G39420.1	2.35781e-08	5.97529e-07	-0.462283	0.082795	5.9427	0.0674187	0.00282419	0.00892726	0.00615449	0.00892726
AT4G21600.1	2.42652e-08	6.14457e-07	-0.439226	0.0787361	5.73832	0.0696857	0.00347725	0.00434152	0.00715024	0.00715024
AT2G36430.1	2.43193e-08	6.15342e-07	-0.422341	0.0757145	6.19324	0.0425471	0.00195015	0.00787731	0.00525337	0.00787731
AT1G13609.2	2.50706e-08	6.32866e-07	-1.70365	0.30571	4.28464	0.780277	0.0190347	0.14118	0.0310521	0.14118
AT3G27660.1	2.5089e-08	6.32866e-07	3.9053	0.700798	2.08861	4.08466	0.0961462	0.505239	0.745769	0.745769
AT3G49650.1	2.50907e-08	6.32866e-07	-0.474765	0.0851957	5.55857	0.0484465	0.00424793	0.0016973	0.00819488	0.00819488
AT5G57530.1	2.50649e-08	6.32866e-07	-1.13577	0.203805	5.17951	0.555443	0.00703945	0.0641661	0.0109511	0.0641661
AT1G75030.1	2.55759e-08	6.44596e-07	-0.912952	0.163926	5.0984	0.221611	0.00696552	0.0391001	0.0118869	0.0391001
AT4G09510.1	2.56417e-08	6.45748e-07	0.434707	0.0780603	5.74882	0.0520875	0.00335545	0.00595065	0.0070904	0.0070904
AT3G19850.1	2.61233e-08	6.57361e-07	-0.384463	0.0690784	6.02767	0.0609977	0.00235924	0.00485287	0.00582102	0.00582102
AT1G60420.1	2.61824e-08	6.58332e-07	0.295724	0.0531379	6.82625	0.0332641	0.00108185	0.00284773	0.00375867	0.00375867
AT4G08410.1	2.6391e-08	6.63057e-07	-1.46812	0.263868	5.50734	0.542335	0.00629353	0.113066	0.00849204	0.113066
AT1G70530.1	2.68338e-08	6.73655e-07	-0.294743	0.0530024	7.10692	0.0377501	0.00144512	0.00179508	0.00337074	0.00337074
AT2G45970.1	2.70174e-08	6.77735e-07	0.287169	0.0516515	6.91985	0.0224523	0.000914131	0.00365936	0.00361829	0.00365936
AT1G23900.3	2.72605e-08	6.833e-07	4.19279	0.754346	2.02619	5.61974	0.183097	-0.099139	0.792397	0.792397
AT1G08320.1	2.74672e-08	6.87945e-07	-0.717096	0.129047	5.40975	0.14718	0.0176492	0.0108989	0.00909059	0.0108989
AT2G20520.1	2.79053e-08	6.97829e-07	-1.0254	0.184621	4.39929	0.680555	0.0173634	0.0410681	0.0262297	0.0410681
AT5G14090.1	2.7898e-08	6.97829e-07	0.69876	0.125809	5.29755	0.117081	0.00720485	0.0199286	0.00988761	0.0199286
AT2G37170.1	2.86504e-08	7.15347e-07	-0.332846	0.0599777	9.10281	0.107723	0.000120549	0.0060463	0.0025483	0.0060463
AT5G05580.1	2.86397e-08	7.15347e-07	0.336549	0.0606444	6.41458	0.073644	0.00170938	0.00229091	0.00459531	0.00459531
AT3G24506.1	2.89014e-08	7.21053e-07	0.39571	0.0713252	5.93749	0.0340995	0.0025449	0.00267416	0.00617616	0.00617616
AT1G62370.1	2.89963e-08	7.22534e-07	-0.649598	0.1171	4.87369	0.113953	0.00839852	0.00861948	0.0151083	0.0151083
AT3G55760.3	2.90147e-08	7.22534e-07	-0.519577	0.0936635	6.54689	0.160608	0.0107619	0.00226347	0.00427725	0.00427725
AT4G20960.1	2.90374e-08	7.22534e-07	0.357974	0.064533	6.31068	0.0315386	0.00174874	0.00539041	0.00488927	0.00539041
AT4G30530.1	2.90508e-08	7.22534e-07	0.28163	0.050771	7.00276	0.0160716	0.000915066	0.000296249	0.00350384	0.00350384
AT5G66910.1	2.99523e-08	7.44379e-07	-0.5355	0.0966307	5.3146	0.0981991	0.00545749	0.0105496	0.00975577	0.0105496
AT1G07960.2	3.02966e-08	7.52354e-07	-4.45038	0.803359	2.28399	8.48358	0.496075	0.134437	0.610301	0.610301
AT5G26290.1	3.03578e-08	7.5271e-07	-0.539311	0.0973598	5.2234	0.0742992	0.00572877	0.00767874	0.0105208	0.0105208
AT5G65690.1	3.03495e-08	7.5271e-07	-1.38661	0.250318	3.93607	0.574249	0.0502047	-0.00966339	0.0572105	0.0572105
AT4G33550.2	3.12313e-08	7.7377e-07	-0.284286	0.0513672	6.97855	0.0607786	0.000986874	0.00328405	0.00353642	0.00353642
AT1G12080.2	3.18002e-08	7.87258e-07	-0.262322	0.0474256	8.56824	0.4167	0.000234167	0.00362158	0.00249999	0.00362158
AT3G14660.2	3.18581e-08	7.88084e-07	-0.45411	0.0821041	6.54122	0.0825215	0.00726639	0.00217816	0.00428976	0.00428976
AT3G26730.1	3.24791e-08	8.02826e-07	-0.26722	0.0483436	7.50679	0.0219466	0.00104397	0.00120583	0.0029625	0.0029625
AT2G40900.1	3.26245e-08	8.05181e-07	-0.443983	0.0803338	5.81411	0.0757471	0.00315733	0.00790584	0.00674204	0.00790584
AT4G32915.1	3.2621e-08	8.05181e-07	0.417093	0.0754679	5.80994	0.059535	0.00300043	0.00238378	0.00676313	0.00676313
AT3G53990.1	3.27759e-08	8.08297e-07	-0.280525	0.0507652	8.30386	0.0278002	0.000226003	0.0041919	0.00254297	0.0041919
AT3G06430.1	3.28922e-08	8.10542e-07	-0.302012	0.0546599	6.70897	0.022188	0.00116626	0.00208505	0.00395552	0.00395552
AT1G31910.1	3.34411e-08	8.23437e-07	0.469788	0.0850696	6.77804	0.0537145	0.00256915	0.00983686	0.00383647	0.00983686
AT2G20570.1	3.43173e-08	8.44363e-07	0.407288	0.0738129	7.71699	0.094397	0.000490636	0.00884938	0.00280562	0.00884938
AT3G55660.1	3.44927e-08	8.4738e-07	1.1174	0.202539	4.34058	0.272223	0.0417928	-0.0263908	0.0285307	0.0285307
AT4G16008.1	3.44711e-08	8.4738e-07	-0.720086	0.13052	5.08017	0.12506	0.00641776	0.0227858	0.0121271	0.0227858
AT1G21880.2	3.49065e-08	8.56891e-07	0.33402	0.0605672	6.41292	0.0282253	0.00168897	0.00347691	0.00459969	0.00459969
AT5G28520.1	3.52885e-08	8.65606e-07	-3.54982	0.643906	3.38808	2.82513	0.558787	-0.250866	0.151982	0.151982
AT5G57850.1	3.55992e-08	8.72561e-07	0.362926	0.0658501	6.5552	0.0379979	0.00317445	0.00371184	0.00425909	0.00425909
AT4G16950.6	3.56638e-08	8.73477e-07	-0.36042	0.0653992	7.38256	0.0380987	0.00371358	0.00361851	0.003073	0.00361851
AT3G18060.1	3.68442e-08	9.01699e-07	-0.243498	0.0442293	7.92799	0.0143486	0.000329163	0.00302438	0.00268306	0.00302438
AT5G11540.1	3.72129e-08	9.10029e-07	-0.813278	0.147772	4.44887	0.206994	0.0129153	0.00292821	0.0245189	0.0245189
AT4G39460.1	3.74359e-08	9.14091e-07	0.349206	0.0634627	6.08765	0.0340749	0.0012992	0.000243985	0.0056051	0.0056051
AT4G39460.3	3.74359e-08	9.14091e-07	0.349206	0.0634627	6.08765	0.0340749	0.0012992	0.000243985	0.0056051	0.0056051
AT4G36180.1	3.7624e-08	9.17985e-07	0.329918	0.059967	6.42186	0.0255223	0.00158838	0.00370811	0.00457627	0.00457627
AT1G35670.1	3.76682e-08	9.18367e-07	-0.347087	0.0630902	6.31596	0.0552564	0.00195019	-9.17324e-05	0.0048733	0.0048733
AT3G02640.1	3.79068e-08	9.23483e-07	0.458461	0.0833515	5.98939	0.0581514	0.002607	0.00930295	0.00596681	0.00930295
AT3G24255.3	3.8147e-08	9.28629e-07	4.39374	0.798974	2.05748	5.7149	0.325498	-0.21459	0.768833	0.768833
AT1G15890.1	3.90718e-08	9.50422e-07	4.52927	0.824254	2.04654	5.58147	0.387647	-0.361084	0.77703	0.77703
AT5G55250.1	3.9131e-08	9.5114e-07	1.23433	0.224639	4.17785	0.366567	0.0495346	0.029686	0.0369725	0.0369725
AT5G03940.1	3.93305e-08	9.55266e-07	0.232598	0.042338	7.89173	0.0523979	0.000371103	0.00248959	0.00270176	0.00270176
AT1G07110.1	3.97907e-08	9.64984e-07	-0.225882	0.041131	8.07078	0.0135074	0.000281666	0.00200948	0.00261849	0.00261849
AT1G45145.1	3.97856e-08	9.64984e-07	-0.647877	0.117972	7.24598	0.100923	0.000791223	0.023067	0.00321102	0.023067
AT5G19740.1	3.99852e-08	9.68969e-07	-0.449218	0.0818111	5.63099	0.0456548	0.00369418	0.00411843	0.00777961	0.00777961
AT1G27400.1	4.04598e-08	9.79732e-07	0.327715	0.0597058	7.27432	0.0253995	0.000743609	0.00536744	0.0031809	0.00536744
AT1G06690.1	4.09278e-08	9.90317e-07	0.315223	0.0574512	6.56842	0.0399665	0.00142762	-0.00020701	0.00423061	0.00423061
AT2G45980.1	4.10134e-08	9.91642e-07	-0.273427	0.0498369	7.07776	0.0262803	0.000850978	-0.000563987	0.00340683	0.00340683
AT1G24280.1	4.11859e-08	9.95064e-07	0.445604	0.0812302	5.63438	0.0752538	0.00355138	0.00131103	0.00776008	0.00776008
AT3G01480.1	4.14006e-08	9.99499e-07	0.217104	0.039583	8.71129	0.0430159	0.000190818	4.66209e-05	0.00249515	0.00249515
AT2G39570.1	4.18182e-08	1.00882e-06	-0.472175	0.0861162	8.1383	0.0740456	0.000268566	0.0124446	0.00259288	0.0124446
AT5G25120.1	4.20135e-08	1.01277e-06	-0.491952	0.0897366	5.41152	0.0782191	0.00472544	0.00484246	0.00907912	0.00907912
AT1G61300.1	4.20671e-08	1.0133e-06	1.44221	0.263083	4.68109	0.504621	0.100117	-0.0204804	0.0185329	0.0185329
AT5G01520.1	4.22236e-08	1.01631e-06	0.523608	0.0955264	5.76051	0.111778	0.00351479	0.0121286	0.00702512	0.0121286
AT3G07700.1	4.35002e-08	1.04625e-06	0.327722	0.0598467	6.73376	0.0281125	0.00222823	0.00125435	0.00391171	0.00391171
AT1G07985.1	4.35348e-08	1.0463e-06	1.03948	0.189829	4.89206	0.283859	0.00747474	0.0542996	0.0148229	0.0542996
AT4G27400.1	4.36945e-08	1.04936e-06	-0.721275	0.131734	4.63623	0.196397	0.0102616	0.00736435	0.019488	0.019488
AT1G35180.1	4.3755e-08	1.05002e-06	0.720368	0.131574	4.71846	0.129145	0.00838488	0.0212926	0.0177913	0.0212926
AT1G67440.1	4.41779e-08	1.05938e-06	-0.862042	0.1575	5.76199	0.33588	0.0355081	0.00522894	0.00701693	0.00701693
AT1G78380.1	4.46347e-08	1.06953e-06	0.264755	0.0483884	9.16158	0.0446007	0.000111186	0.0039027	0.0025649	0.0039027
AT3G09940.1	4.46891e-08	1.07004e-06	-0.788584	0.144133	4.84196	0.263299	0.0126722	0.0229407	0.0156145	0.0229407
AT1G16440.1	4.50123e-08	1.07667e-06	-1.75877	0.321531	3.50579	0.835651	0.0520888	0.0645883	0.125138	0.125138
AT5G57565.6	4.5033e-08	1.07667e-06	4.46105	0.815566	1.88487	4.965	0.235898	-0.205169	0.904354	0.904354
AT4G20140.1	4.68504e-08	1.11929e-06	-0.376042	0.0688361	6.01002	0.0323499	0.00223559	0.00325107	0.00588739	0.00588739
AT1G06850.1	4.7425e-08	1.13217e-06	0.481423	0.0881613	5.51356	0.0976723	0.00486858	0.00634337	0.00845556	0.00845556
AT4G29670.1	4.94316e-08	1.1792e-06	0.275095	0.0504452	7.07219	0.0301661	0.000948541	0.00288513	0.00341383	0.00341383
AT4G19410.1	4.9513e-08	1.18026e-06	0.228232	0.0418539	8.00912	0.0132657	0.000358384	0.000979309	0.00264462	0.00264462
AT1G62085.2	4.95903e-08	1.18123e-06	0.908224	0.166562	4.27855	0.199339	0.0162107	-0.00983758	0.0313485	0.0313485
AT3G45440.3	5.01746e-08	1.19426e-06	-4.99689	0.916744	1.6026	6.29504	0.283457	0.651427	1.15726	1.15726
AT2G40113.1	5.04815e-08	1.20067e-06	-0.536989	0.0985371	5.21568	0.0974844	0.00605184	0.000135556	0.0105931	0.0105931
AT3G04570.1	5.11197e-08	1.21495e-06	-0.388736	0.0713622	5.99611	0.0401588	0.00278937	0.00239671	0.00594072	0.00594072
AT5G63450.1	5.153e-08	1.2238e-06	0.456757	0.083871	5.83056	0.141005	0.00539876	0.00500345	0.00666013	0.00666013
AT1G21900.1	5.15955e-08	1.22445e-06	-0.347838	0.0638737	6.25286	0.0296902	0.00192799	0.00480879	0.00506603	0.00506603
AT4G33540.2	5.34401e-08	1.26729e-06	0.38607	0.0709756	6.96797	0.0356586	0.00104806	0.00758773	0.00355085	0.00758773
AT4G22517.1	5.35355e-08	1.26861e-06	-2.38372	0.438252	3.08132	1.7705	0.0934041	-0.0331911	0.235849	0.235849
AT5G54940.3	5.38115e-08	1.27421e-06	-0.976336	0.179532	5.08092	0.225455	0.0127562	0.0424981	0.0121168	0.0424981
AT3G04740.1	5.42059e-08	1.28261e-06	-0.318449	0.0585715	6.86016	0.0247195	0.000907927	0.00497314	0.00370628	0.00497314
AT1G54580.1	5.51032e-08	1.30288e-06	0.296673	0.0545956	7.59211	0.0382557	0.000489515	0.00462023	0.00289441	0.00462023
AT5G47210.1	5.57326e-08	1.31679e-06	0.214076	0.0394103	8.80073	0.0177721	0.000163921	0.00114193	0.00249866	0.00249866
AT5G63080.1	5.68275e-08	1.34167e-06	0.601223	0.110753	4.98444	0.129666	0.00757073	0.00816195	0.013457	0.013457
AT1G44970.1	5.79459e-08	1.36707e-06	-0.504926	0.0930734	5.30554	0.0646578	0.00502507	-0.000807619	0.00982521	0.00982521
AT3G29330.1	5.83134e-08	1.37473e-06	4.19061	0.772619	1.88124	4.95127	0.115975	-0.0705384	0.907352	0.907352
AT2G22540.1	5.85082e-08	1.37831e-06	-0.41607	0.0767189	6.48235	0.0419384	0.00377548	0.00631445	0.00442529	0.00631445
AT1G70850.1	5.86893e-08	1.38157e-06	-0.810097	0.149389	7.38521	0.156838	0.00724915	0.0310085	0.00307049	0.0310085
AT3G21790.1	5.91674e-08	1.3918e-06	0.38948	0.0718426	5.95143	0.0319936	0.00272956	-0.000724876	0.00611848	0.00611848
AT3G46450.1	5.97182e-08	1.40373e-06	0.723078	0.133418	6.05178	0.147795	0.0247824	-0.00213498	0.00573254	0.00573254
AT1G54380.1	6.05171e-08	1.42147e-06	-0.512494	0.0946038	5.62971	0.0682196	0.00341994	0.0119227	0.00778699	0.0119227
AT3G47610.1	6.12656e-08	1.43799e-06	-0.360307	0.0665378	6.15118	0.0310226	0.00219976	0.00235477	0.00538986	0.00538986
AT1G17160.1	6.15609e-08	1.44387e-06	0.435452	0.0804276	6.12896	0.0620378	0.00562525	-0.000441244	0.00546378	0.00546378
AT5G48000.7	6.16789e-08	1.44558e-06	-0.688804	0.12723	6.4591	0.150423	0.012584	0.0151658	0.00448186	0.0151658
AT5G55570.1	6.23931e-08	1.46125e-06	-1.68	0.310433	3.54682	1.35308	0.0485836	0.0704883	0.11662	0.11662
AT1G72150.1	6.43257e-08	1.50542e-06	0.266412	0.0492777	9.82806	0.0740277	5.4401e-05	0.00410839	0.00292966	0.00410839
AT1G52990.1	6.4885e-08	1.5174e-06	-2.94607	0.545085	2.86888	2.70022	0.200728	-0.0632988	0.308617	0.308617
AT3G26840.1	6.57601e-08	1.53675e-06	0.857557	0.158737	4.30759	0.170597	0.0132202	0.0192631	0.0299753	0.0299753
AT2G41950.1	6.64572e-08	1.55191e-06	0.486529	0.0900898	5.38335	0.0669983	0.00464862	0.00109121	0.00926482	0.00926482
AT3G50750.1	6.68522e-08	1.56e-06	0.376762	0.0697781	6.01927	0.0518939	0.00249438	0.0017146	0.00585245	0.00585245
AT1G60140.3	6.82468e-08	1.59138e-06	-0.849565	0.157451	5.8462	0.190361	0.0165326	0.0259662	0.00658426	0.0259662
AT3G43670.1	6.83206e-08	1.59195e-06	0.477687	0.0885338	6.96392	0.0561701	0.00101619	0.0124208	0.00355643	0.0124208
AT1G43910.1	7.12266e-08	1.65846e-06	1.19273	0.221367	3.87311	0.337426	0.0196526	0.0643447	0.0643528	0.0643528
AT2G33450.1	7.13665e-08	1.66051e-06	0.216241	0.0401361	8.37122	0.0211201	0.000233771	0.00173681	0.00252778	0.00252778
AT3G11710.1	7.16053e-08	1.66486e-06	0.248681	0.0461624	7.42235	0.0187264	0.000616996	0.00229058	0.00303609	0.00303609
AT2G21850.1	7.24743e-08	1.68385e-06	-0.623032	0.115699	4.90088	0.109274	0.00826028	0.0145018	0.0146877	0.0146877
AT3G26630.1	7.40004e-08	1.71806e-06	0.438451	0.0814787	5.63034	0.0437171	0.0035974	0.00478408	0.00778338	0.00778338
AT1G24400.1	7.41882e-08	1.72118e-06	-0.629034	0.116905	4.86412	0.139305	0.00816975	0.0087542	0.0152591	0.0152591
AT3G50980.1	7.47731e-08	1.7335e-06	0.919751	0.170979	4.22076	0.184527	0.0157139	0.0143502	0.0344015	0.0344015
AT4G02290.1	7.50571e-08	1.73882e-06	-0.584525	0.108675	5.91896	0.163688	0.00296615	0.0172802	0.00625459	0.0172802
AT3G01310.2	7.69219e-08	1.78074e-06	-0.265084	0.0493253	8.04991	0.0166189	0.00154379	0.000865134	0.00262704	0.00262704
AT5G56600.1	7.72027e-08	1.78472e-06	0.475005	0.0883969	5.59048	0.0620068	0.00386126	0.00953419	0.00801195	0.00953419
AT5G58370.2	7.72052e-08	1.78472e-06	-0.693863	0.129126	5.25399	0.126886	0.0183363	-0.0129078	0.0102468	0.0102468
AT4G00755.1	8.07435e-08	1.86517e-06	0.559825	0.104339	6.13105	0.135942	0.0132059	-0.00903855	0.00545678	0.00545678
AT1G22410.1	8.22471e-08	1.89854e-06	-0.219406	0.0409177	8.13618	0.0299205	0.000276521	0.000980041	0.00259363	0.00259363
AT5G15410.1	8.25828e-08	1.90492e-06	0.39145	0.0730128	7.78467	0.0367703	0.000504654	0.00863397	0.00276265	0.00863397
AT5G60460.2	8.37464e-08	1.93038e-06	-0.490081	0.0914524	5.54625	0.0712911	0.00562928	0.00870821	0.00826583	0.00870821
AT3G05727.1	8.41504e-08	1.9383e-06	-1.90207	0.354997	3.34302	1.19899	0.0528807	0.129174	0.163159	0.163159
AT3G12145.1	8.48174e-08	1.95226e-06	0.886472	0.165493	4.27696	0.176707	0.0155238	0.0183692	0.0314268	0.0314268
AT3G25920.1	8.63533e-08	1.98619e-06	0.210201	0.0392656	8.90237	0.0267014	0.000134259	0.00155588	0.0025088	0.0025088
AT1G34510.1	8.74611e-08	2.01023e-06	-1.38215	0.258297	4.91191	1.19561	0.0122245	0.102148	0.0145203	0.102148
AT5G10180.1	9.00011e-08	2.06713e-06	0.290737	0.0543856	6.76606	0.0183307	0.00121406	0.000402658	0.00385645	0.00385645
AT1G76680.1	9.06264e-08	2.08e-06	1.1148	0.208586	6.40695	0.517741	0.00693328	0.067652	0.00461548	0.067652
AT3G03700.1	9.08925e-08	2.08462e-06	-0.607139	0.11361	5.03353	0.0898205	0.00798425	0.0141425	0.012767	0.0141425
AT3G55200.2	9.151e-08	2.09728e-06	1.29818	0.242977	5.86042	0.464614	0.0520402	0.0491671	0.0065169	0.0491671
AT4G08160.1	9.17854e-08	2.10209e-06	-0.589198	0.11029	5.13696	0.0832384	0.00826772	0.0125845	0.0114168	0.0125845
AT1G64140.1	9.19011e-08	2.10325e-06	-0.269848	0.0505139	7.48542	0.0201393	0.000598864	0.00377541	0.00298053	0.00377541
AT2G31400.1	9.33931e-08	2.13587e-06	0.219296	0.0410733	8.57168	0.027421	0.000217455	0.00267457	0.00249972	0.00267457
AT4G27600.1	9.40567e-08	2.14951e-06	0.241531	0.0452489	7.52544	0.0322312	0.000562843	-9.43663e-05	0.00294709	0.00294709
AT1G59580.1	9.43121e-08	2.15229e-06	-0.330927	0.062002	6.60933	0.0345256	0.00244465	0.00131809	0.00414549	0.00414549
AT5G43230.1	9.42946e-08	2.15229e-06	-1.76037	0.329818	3.40635	0.664338	0.03889	0.0118849	0.14759	0.14759
AT1G17760.1	9.45914e-08	2.15713e-06	0.370404	0.0694054	6.00818	0.0360846	0.00236349	0.00446493	0.00589441	0.00589441
AT1G17820.1	9.59695e-08	2.187e-06	-0.43544	0.0816318	5.62793	0.0625387	0.00362637	0.00559224	0.00779721	0.00779721
AT1G10360.1	9.61803e-08	2.19025e-06	-0.320754	0.0601362	6.44438	0.0594671	0.00168088	0.00106972	0.0045186	0.0045186
AT3G46900.1	9.79069e-08	2.22799e-06	-0.524309	0.0983589	5.25843	0.284821	0.00637633	0.00171436	0.0102085	0.0102085
AT1G09040.1	9.98369e-08	2.2703e-06	-0.712257	0.133707	4.61651	0.11839	0.0107142	0.0121204	0.0199328	0.0199328
AT1G65730.1	1.01337e-07	2.30279e-06	-1.01947	0.191475	4.38274	0.27705	0.0136559	0.0491942	0.0268459	0.0491942
AT5G61240.1	1.03173e-07	2.34284e-06	0.286248	0.0537955	6.78242	0.0247816	0.00113184	0.000675093	0.00382923	0.00382923
AT3G51640.1	1.08479e-07	2.4616e-06	5.67638	1.06861	3.7278	9.86889	0.873723	1.08387	0.0843177	1.08387
AT1G33050.1	1.08679e-07	2.46438e-06	-0.35401	0.0666487	6.94165	0.0539073	0.00396066	0.00365429	0.00358738	0.00365429
AT4G17730.1	1.09601e-07	2.4818e-06	-0.253535	0.0477463	7.26781	0.0858699	0.000720316	0.00120547	0.00318775	0.00318775
AT5G48500.1	1.09574e-07	2.4818e-06	0.468955	0.0883141	5.49932	0.046138	0.00483108	-0.00094099	0.00853929	0.00853929
AT4G17220.1	1.10434e-07	2.49889e-06	-0.70734	0.133243	4.79965	0.126176	0.00777973	0.022655	0.0163196	0.022655
AT3G22180.1	1.11266e-07	2.51594e-06	-0.424755	0.0800324	5.69431	0.0425626	0.00356985	-0.00149727	0.00741047	0.00741047
AT3G10210.1	1.1202e-07	2.53122e-06	0.449225	0.0846626	5.51698	0.0646691	0.00385201	-0.00214538	0.00843556	0.00843556
AT1G15880.1	1.14701e-07	2.58998e-06	0.341628	0.0644369	6.27979	0.115447	0.00213468	-0.000666059	0.00498323	0.00498323
AT4G18030.1	1.15208e-07	2.59958e-06	0.224442	0.0423401	7.91961	0.00977311	0.000385869	-0.000163639	0.0026873	0.0026873
AT2G26930.1	1.15829e-07	2.61177e-06	0.414024	0.0781184	6.31818	0.0695466	0.00181373	0.00864768	0.00486659	0.00864768
AT1G64430.1	1.164e-07	2.6228e-06	-0.276516	0.052182	7.10608	0.0481251	0.00129617	-0.000646587	0.00337177	0.00337177
AT1G35620.1	1.19432e-07	2.68922e-06	0.275169	0.051974	6.91371	0.034754	0.0010037	0.00183388	0.0036271	0.0036271
AT3G21180.1	1.21323e-07	2.7299e-06	-1.23024	0.232494	4.68627	0.384973	0.0109968	0.081666	0.0184273	0.081666
AT3G29375.3	1.21976e-07	2.74267e-06	0.847691	0.160229	4.91118	0.175114	0.0294798	-0.00281537	0.0145314	0.0145314
AT5G57180.2	1.2335e-07	2.77162e-06	0.468442	0.0885781	5.87766	0.128444	0.00701319	0.00613991	0.00643722	0.00643722
AT5G13740.1	1.24363e-07	2.79243e-06	-0.47731	0.0902805	6.46067	0.0560075	0.00433335	0.00963906	0.00447797	0.00963906
AT5G28540.1	1.24702e-07	2.79809e-06	0.220201	0.0416537	8.04468	0.0122462	0.000345105	0.00154751	0.00262923	0.00262923
AT1G14250.1	1.25076e-07	2.80451e-06	4.21717	0.797811	1.7006	4.39424	0.0262716	0.121904	1.06488	1.06488
AT3G52526.3	1.25557e-07	2.81334e-06	2.52356	0.477476	2.99614	1.99154	0.127917	0.0957049	0.262912	0.262912
AT5G54600.1	1.29081e-07	2.89027e-06	0.210044	0.03978	8.50663	0.0275023	0.000206731	0.00183169	0.00250604	0.00250604
AT1G76100.1	1.29222e-07	2.89142e-06	0.284949	0.0539682	7.94077	0.0371378	0.000347865	0.00464511	0.0026767	0.00464511
AT5G42510.1	1.33161e-07	2.97749e-06	-1.32675	0.251544	4.78569	0.712939	0.0112639	0.0972064	0.0165606	0.0972064
AT1G64230.1	1.3444e-07	3.00398e-06	-0.208326	0.0395105	8.68727	0.0314471	0.000181067	0.00159015	0.00249506	0.00249506
AT3G12670.1	1.34656e-07	3.00673e-06	0.278073	0.0527413	6.87758	0.0166368	0.00108846	0.000313781	0.00368007	0.00368007
AT1G13609.1	1.34995e-07	3.0122e-06	-1.68547	0.319706	4.45983	0.722003	0.0173238	0.157897	0.0241663	0.157897
AT1G19660.1	1.3511e-07	3.01268e-06	-0.300601	0.0570209	8.00079	0.0222983	0.000942226	0.00463157	0.00264835	0.00463157
AT1G69530.3	1.36469e-07	3.04086e-06	4.06052	0.770506	1.86167	5.04075	0.0940923	0.137165	0.923645	0.923645
AT3G47570.1	1.36846e-07	3.04715e-06	0.967528	0.183611	4.15199	0.30173	0.0191393	0.0166036	0.0386546	0.0386546
AT3G55150.1	1.40819e-07	3.13344e-06	-1.07539	0.204285	4.28104	0.28038	0.0154823	0.0560592	0.0312268	0.0560592
AT4G37740.1	1.44453e-07	3.21208e-06	0.597116	0.113531	4.95265	0.0830243	0.00818024	0.0110083	0.0139157	0.0139157
AT1G36390.1	1.46675e-07	3.25923e-06	0.376041	0.0715357	6.02843	0.0718343	0.00295439	0.00460678	0.00581822	0.00581822
AT5G01350.1	1.47029e-07	3.26485e-06	-0.26669	0.0507378	6.98208	0.0167131	0.0008815	0.00237127	0.00353163	0.00353163
AT4G12080.1	1.47902e-07	3.28195e-06	-0.367406	0.0699134	5.98971	0.036364	0.00241367	0.00100274	0.00596556	0.00596556
AT1G30910.1	1.48692e-07	3.2972e-06	0.375741	0.0715129	5.98044	0.03341	0.00276512	0.000899532	0.00600189	0.00600189
AT1G62440.1	1.51292e-07	3.35254e-06	-0.685569	0.13056	5.41381	0.220645	0.00487888	0.0243428	0.00906438	0.0243428
AT1G06700.3	1.54106e-07	3.41254e-06	-0.937387	0.178632	4.81065	0.212582	0.0375788	0.0171231	0.0161326	0.0171231
AT1G74880.1	1.55372e-07	3.4382e-06	-0.307708	0.0586549	7.32837	0.04465	0.000651739	0.00524608	0.00312561	0.00524608
AT3G23390.1	1.61211e-07	3.56496e-06	0.269925	0.0515195	6.95859	0.0160457	0.000986384	0.0017989	0.00356378	0.00356378
AT4G37070.2	1.61611e-07	3.57134e-06	-0.620292	0.118403	6.47727	0.136095	0.00538121	0.0186519	0.00443751	0.0186519
AT3G04890.1	1.62782e-07	3.59475e-06	0.547987	0.104628	5.46526	0.0733843	0.0100232	0.00831996	0.00874306	0.00874306
AT1G06620.1	1.66613e-07	3.67682e-06	-0.53967	0.103125	5.22953	0.100927	0.0077666	0.00307007	0.0104643	0.0104643
AT1G79320.1	1.67141e-07	3.68595e-06	-1.18434	0.226338	4.39709	0.421153	0.0143027	0.0735181	0.0263101	0.0735181
AT5G06150.1	1.67827e-07	3.69853e-06	0.446353	0.0853147	5.59228	0.0443298	0.00447592	0.00273486	0.00800168	0.00800168
AT3G18210.1	1.7009e-07	3.74583e-06	0.361268	0.0690845	6.13237	0.0292252	0.00272936	0.00120314	0.00545235	0.00545235
AT2G40890.1	1.70404e-07	3.75017e-06	-0.239552	0.0458119	7.44871	0.0116682	0.000585389	0.00034254	0.00301244	0.00301244
AT1G75380.3	1.71227e-07	3.7657e-06	-0.248987	0.0476244	8.14224	0.0243042	0.00129667	0.00127268	0.00259148	0.00259148
AT1G79440.1	1.71528e-07	3.76975e-06	-0.212084	0.0405684	8.26152	0.0256739	0.000267357	0.000961272	0.00255401	0.00255401
AT5G05500.1	1.72795e-07	3.79499e-06	-0.846525	0.161969	5.59792	0.446016	0.00502454	0.0399481	0.00796937	0.0399481
[truncated: 3,932 more rows]

## Sheet: (C) Enriched bins
Supplemental Data Set 1C. Lopez et al. (2021). Plant Cell . rDNA copy number reduction
[truncated: 67 more rows]
